# Supplementary material for: Pharmacophore-Based Virtual Screening, Quantum Mechanics Calculations, and Molecular Dynamics Simulation Approaches Identified Potential Natural Antiviral Drug Candidates against MERS-CoV S1-NTD
Source: Molecules. 2021 Aug 17;26(16):4961. doi: 10.3390/molecules26164961 (PMC8401589; doi:10.3390/molecules26164961)
Supplement: Supplementary file 1 [file molecules-26-04961-s001.zip]

Archive with 7 entries (7 files):
- Supplementary Table.pdf
- 5VYH_Amb23604132 Complex.dsv
- 5VYH_Amb23604659 Complex.dsv
- 5VYH-Amb1153724 Complex.dsv
- Geometry.txt
- Supplementary Figure.pdf
- English Editing-Certificate.pdf
