# Supplementary material for: Pharmacophore-Based Virtual Screening, Quantum Mechanics Calculations, and Molecular Dynamics Simulation Approaches Identified Potential Natural Antiviral Drug Candidates against MERS-CoV S1-NTD
Source: Molecules. 2021 Aug 17;26(16):4961. doi: 10.3390/molecules26164961 (PMC8401589; doi:10.3390/molecules26164961)
Supplement: Supplementary file 1 [file molecules-26-04961-s001.zip › Geometry.txt]

Optimized geometry parameters for the compound Amb23604659: conformation 01
predicted energy change:  -2.2948E-04

 optimization summary- units are hartrees, bohr, and radians:
   #  var          coord        old geom  gradient    step   new geom 
 --- ----  ------------------  --------- --------- --------- ---------
   1    1                1-11    2.72041 -0.000922   0.00034   2.72075
   2    2             1-11-12    2.02250  0.000938  -0.00069   2.02181
   3    3          1-11-12-15   -0.30631  0.005393  -0.00914  -0.31545
   4    4          1-11-12-42   -2.44903  0.001615  -0.00920  -2.45823
   5    5          1-11-13-18    3.49779 -0.000058   0.00725  -2.77814
   6    6             1-11-41    1.82068  0.000280  -0.00165   1.81903
   7    7          1-16-14-15   -0.08984 -0.000607  -0.00054  -0.09038
   8    8                1-16    2.55687 -0.000734   0.00012   2.55699
   9    9             1-16-14    2.14332  0.000717   0.00063   2.14395
  10   10          1-16-20-46    0.02849  0.000158  -0.00003   0.02846
  11   11                2-21    2.64565  0.000680  -0.00049   2.64516
  12   12             2-21-22    2.02391  0.010004   0.00005   2.02396
  13   13          2-21-22-17   -3.17231 -0.001950  -0.00051   3.11037
  14   14             2-21-23    2.14881  0.020656  -0.00008   2.14874
  15   15          2-21-23-48    0.03098  0.000315  -0.00038   0.03060
  16   16                2-27    2.63936 -0.000530   0.00023   2.63959
  17   17             2-27-30    2.06335  0.004567   0.00011   2.06346
  18   18           2-27-30-8   -0.01898 -0.000703   0.00029  -0.01869
  19   19          2-27-30-31   -3.13811 -0.005270  -0.00384   3.14124
  20   20          3-15-12-11   -2.91793 -0.000229   0.00197  -2.91597
  21   21                3-15    2.35331  0.000662  -0.00104   2.35227
  22   22             3-15-12    2.07477 -0.000122   0.00054   2.07531
  23   23          4-19-14-15    0.04389 -0.000901   0.00231   0.04620
  24   24                4-19    2.52473 -0.000126   0.00028   2.52501
  25   25             4-19-14    2.10559 -0.000897   0.00094   2.10653
  26   26          4-19-24-49    0.00482 -0.000129  -0.00097   0.00385
  27   27                4-52    1.88196  0.000270  -0.00013   1.88182
  28   28                5-28    2.58931 -0.000361  -0.00027   2.58904
  29   29             5-28-31    1.99682 -0.011464   0.00061   1.99742
  30   30          5-28-31-30   -3.15198  0.007556  -0.00068   3.13052
  31   31          5-28-31-50   -0.00893 -0.000378  -0.00007  -0.00900
  32   32                5-33    2.58532  0.003970  -0.00013   2.58519
  33   33             5-33-34    2.11618  0.038741   0.00010   2.11628
  34   34          5-33-34-32    0.02559 -0.000565  -0.00051   0.02509
  35   35             5-33-35    1.95590  0.006876  -0.00085   1.95505
  36   36          5-33-35-36   -2.84271  0.001657   0.00027  -2.84244
  37   37          6-25-20-16   -3.14366 -0.000154   0.00055   3.14008
  38   38                6-25    2.56510  0.000210  -0.00011   2.56499
  39   39             6-25-20    2.02779 -0.000258   0.00018   2.02797
  40   40                6-53    1.82688  0.000002   0.00015   1.82703
  41   41          7-29-26-32   -0.00069  0.000730  -0.00199  -0.00268
  42   42                7-29    2.54722  0.000601   0.00047   2.54769
  43   43             7-29-26    2.10267 -0.001412  -0.00055   2.10212
  44   44                7-56    1.83207 -0.000167   0.00023   1.83229
  45   45                8-30    2.55921  0.000073  -0.00017   2.55904
  46   46             8-30-27    2.10572  0.000296  -0.00053   2.10520
  47   47                8-57    1.83320  0.000062   0.00002   1.83322
  48   48          9-32-26-29   -0.00365  0.000267  -0.00149  -0.00514
  49   49                9-32    2.32254  0.000082  -0.00029   2.32225
  50   50             9-32-26    2.17156  0.000081   0.00013   2.17169
  51   51         10-40-38-36   -3.14109  0.000219  -0.00046  -3.14155
  52   52               10-40    2.57389 -0.000036   0.00007   2.57396
  53   53            10-40-38    2.14389 -0.000062   0.00005   2.14394
  54   54               10-60    1.82637  0.000051  -0.00002   1.82635
  55   55             11-1-16    2.15173  0.000221  -0.00103   2.15070
  56   56          11-1-16-14    0.05618  0.001171  -0.00610   0.05008
  57   57          11-1-16-20   -3.11694 -0.006088  -0.00622  -3.12315
  58   58               11-12    2.93729  0.000669  -0.00113   2.93616
  59   59            11-12-15    2.03736 -0.000580  -0.00056   2.03680
  60   60         11-12-15-14    0.28025 -0.005041   0.00352   0.28377
  61   61            11-12-42    1.92186 -0.000043   0.00037   1.92223
  62   62            11-12-43    1.92039  0.000085  -0.00041   1.91997
  63   63               11-13    2.87700  0.000715  -0.00020   2.87681
  64   64            11-13-17    2.13267  0.009999  -0.00027   2.13240
  65   65         11-13-17-22    3.12396 -0.002260   0.00121   3.12517
  66   66         11-13-17-44   -0.02051  0.000356  -0.00133  -0.02184
  67   67            11-13-18    2.07932  0.022093   0.00032   2.07964
  68   68         11-13-18-45    0.00757 -0.000675   0.00213   0.00971
  69   69               11-41    2.07064  0.000271  -0.00015   2.07049
  70   70          12-11-1-16    0.14615 -0.003404   0.01073   0.15689
  71   71            12-11-13    1.95684  0.006671   0.00105   1.95790
  72   72         12-11-13-17   -1.89027 -0.004802   0.00847  -1.88180
  73   73         12-15-14-16   -0.08910  0.002555   0.00144  -0.08766
  74   74               12-15    2.86485  0.000992  -0.00042   2.86443
  75   75            12-15-14    2.05629  0.000968   0.00022   2.05652
  76   76               12-42    2.06465  0.000151  -0.00000   2.06464
  77   77               12-43    2.07206  0.000104   0.00003   2.07209
  78   78          13-11-1-16   -2.06922  0.000188   0.00970  -2.05953
  79   79         13-11-12-15    1.87497 -0.009719  -0.00855   1.86642
  80   80               13-17    2.64025 -0.004489   0.00118   2.64143
  81   81            13-17-22    2.10464 -0.030724   0.00102   2.10567
  82   82         13-17-22-21    0.01230 -0.004156   0.00002   0.01233
  83   83         13-17-22-47   -3.14047  0.000108  -0.00033  -3.14080
  84   84            13-17-44    2.08769 -0.000394   0.00040   2.08809
  85   85               13-18    2.64307  0.003829  -0.00020   2.64288
  86   86            13-18-45    2.09013  0.000920   0.00006   2.09019
  87   87          14-19-4-52    0.00457 -0.000252   0.00168   0.00625
  88   88               14-15    2.71392  0.000821  -0.00133   2.71259
  89   89               14-16    2.67759  0.000031  -0.00080   2.67679
  90   90            14-16-20    2.11821  0.000601  -0.00001   2.11820
  91   91         14-16-20-25    0.00646  0.005674  -0.00061   0.00584
  92   92               14-19    2.70038  0.000978  -0.00016   2.70023
  93   93            14-19-24    2.10089  0.000102   0.00014   2.10104
  94   94         14-19-24-25   -0.00455  0.000610   0.00006  -0.00449
  95   95            15-14-16    2.11230 -0.000881  -0.00044   2.11185
  96   96         15-14-16-20    3.08499  0.007084  -0.00041   3.08458
  97   97          16-1-11-41    2.21106 -0.001204   0.00957   2.22064
  98   98            16-14-19    2.06670 -0.000306  -0.00006   2.06664
  99   99         16-14-19-24    0.01493 -0.001959  -0.00002   0.01491
 100  100               16-20    2.62209 -0.000848  -0.00081   2.62127
 101  101            16-20-25    2.07178 -0.000566  -0.00022   2.07156
 102  102         16-20-25-24    0.00451 -0.007123   0.00067   0.00518
 103  103            16-20-46    2.10701  0.000063  -0.00002   2.10699
 104  104               17-22    2.63302 -0.009822   0.00098   2.63400
 105  105            17-22-21    2.08403 -0.030728   0.00076   2.08480
 106  106            17-22-47    2.11807 -0.000186  -0.00007   2.11800
 107  107               17-44    2.04870  0.000047  -0.00021   2.04850
 108  108               18-45    2.05484 -0.000237   0.00019   2.05503
 109  109             19-4-52    1.85854 -0.000180   0.00031   1.85885
 110  110         19-14-16-20   -0.01597 -0.001254   0.00030  -0.01567
 111  111               19-24    2.63252  0.001081  -0.00074   2.63177
 112  112            19-24-25    2.08057 -0.001306  -0.00050   2.08007
 113  113         19-24-25-20   -0.00540  0.004006  -0.00040  -0.00580
 114  114            19-24-49    2.07871  0.000109  -0.00002   2.07869
 115  115          20-25-6-53    3.14652  0.000011   0.00006  -3.13660
 116  116         20-25-24-35    0.36273 -0.016826   0.00330   0.36603
 117  117               20-25    2.64846 -0.000752  -0.00076   2.64770
 118  118            20-25-24    2.12811  0.001499   0.00065   2.12875
 119  119               20-46    2.04571  0.000250  -0.00031   2.04540
 120  120             21-2-27    2.04721  0.009033   0.00046   2.04766
 121  121          21-2-27-30    1.70389  0.002055  -0.00059   1.70330
 122  122               21-22    2.63214 -0.004221   0.00029   2.63243
 123  123               21-23    2.63643  0.003881  -0.00039   2.63604
 124  124            21-23-48    2.10148  0.000613  -0.00014   2.10134
 125  125          22-21-2-27    2.95390 -0.005352   0.01160   2.96549
 126  126               22-47    2.05043 -0.000004   0.00002   2.05045
 127  127          23-21-2-27   -0.21230 -0.000925   0.01190  -0.20040
 128  128               23-48    2.04717 -0.000139   0.00017   2.04734
 129  129               24-25    2.64345  0.000237  -0.00100   2.64245
 130  130            24-25-35    1.56625 -0.008711   0.00748   1.57373
 131  131               24-49    2.05074  0.000038   0.00001   2.05075
 132  132             25-6-53    1.91056  0.000076  -0.00074   1.90982
 133  133         25-39-40-38   -0.31593 -0.006100  -0.00080  -0.31673
 134  134            25-40-39    1.01607 -0.004721  -0.00569   1.01038
 135  135          26-29-7-56   -3.24320  0.000102  -0.00081   3.03918
 136  136               26-29    2.67653 -0.000493   0.00044   2.67696
 137  137               26-32    2.80301 -0.004034  -0.00034   2.80267
 138  138            26-32-34    1.98625  0.019555  -0.00056   1.98569
 139  139         26-32-34-33   -0.01675 -0.000658   0.00053  -0.01622
 140  140         26-32-34-51    3.10872  0.000197  -0.00054   3.10818
 141  141          27-30-8-57    0.10615  0.000107  -0.00131   0.10484
 142  142               27-30    2.64950 -0.002383   0.00061   2.65011
 143  143            27-30-31    2.08735 -0.000901   0.00013   2.08748
 144  144         27-30-31-28    0.00004  0.001864  -0.00083  -0.00079
 145  145             28-5-33    2.10668  0.023968  -0.00046   2.10621
 146  146          28-5-33-34   -0.01882 -0.002117   0.00099  -0.01783
 147  147          28-5-33-35    3.14319  0.005770  -0.00054  -3.14054
 148  148               28-31    2.63343  0.003044   0.00044   2.63388
 149  149            28-31-30    2.06264  0.007273  -0.00014   2.06250
 150  150            28-31-50    2.10859 -0.000065   0.00018   2.10877
 151  151             29-7-56    1.88350  0.000241  -0.00102   1.88248
 152  152            29-26-32    2.15910 -0.011737  -0.00002   2.15908
 153  153         29-26-32-34   -3.14235 -0.000910  -0.00006   3.14077
 154  154             30-8-57    1.88124  0.000110  -0.00038   1.88086
 155  155               30-31    2.62683  0.000095  -0.00054   2.62628
 156  156          31-28-5-33    3.13467  0.000195   0.00256   3.13723
 157  157               31-50    2.04503  0.000047  -0.00004   2.04499
 158  158               32-34    2.76226  0.000776  -0.00004   2.76223
 159  159            32-34-33    2.14917  0.033124   0.00038   2.14955
 160  160            32-34-51    2.02826 -0.000222   0.00024   2.02850
 161  161               33-34    2.55948  0.005042  -0.00063   2.55885
 162  162               33-35    2.77814 -0.000160  -0.00025   2.77789
 163  163            33-35-36    2.11253 -0.005384   0.00019   2.11273
 164  164         33-35-36-38    3.16693  0.005684  -0.00064  -3.11690
 165  165         33-35-36-54    0.04881  0.000102  -0.00041   0.04840
 166  166         33-35-37-55   -0.01830 -0.000079   0.00029  -0.01801
 167  167               34-51    2.04463  0.000069  -0.00015   2.04448
 168  168               35-36    2.65359  0.000108  -0.00020   2.65340
 169  169            35-36-38    2.11300  0.000977   0.00003   2.11303
 170  170         35-36-38-40   -0.00211  0.002313  -0.00035  -0.00246
 171  171         35-36-38-58   -3.13550 -0.000075   0.00009  -3.13541
 172  172            35-36-54    2.09603  0.000001   0.00005   2.09608
 173  173               35-37    2.65909  0.001302  -0.00033   2.65876
 174  174            35-37-39    2.11554  0.000445   0.00006   2.11560
 175  175         35-37-39-40    0.00032  0.000035   0.00074   0.00106
 176  176         35-37-39-59    3.15028  0.000162  -0.00000  -3.13291
 177  177            35-37-55    2.08235  0.000000  -0.00019   2.08215
 178  178            36-35-37    2.06171 -0.000977  -0.00005   2.06166
 179  179         36-35-37-39   -0.01214 -0.000619  -0.00053  -0.01268
 180  180               36-38    2.62413 -0.001242   0.00004   2.62417
 181  181            36-38-40    2.09413 -0.000442  -0.00006   2.09408
 182  182         36-38-40-39   -0.01004 -0.002911   0.00054  -0.00950
 183  183            36-38-58    2.09455 -0.000068   0.00014   2.09468
 184  184               36-54    2.04946  0.000082  -0.00020   2.04926
 185  185         37-35-36-38    0.01302 -0.000557   0.00034   0.01336
 186  186               37-39    2.62267  0.001157  -0.00015   2.62252
 187  187            37-39-40    2.09171 -0.001432  -0.00000   2.09171
 188  188         37-39-40-38    0.01091  0.001740  -0.00073   0.01017
 189  189            37-39-59    2.11671 -0.000111   0.00010   2.11681
 190  190               37-55    2.04824  0.000171  -0.00018   2.04806
 191  191         38-40-10-60   -0.01706 -0.000020  -0.00021  -0.01727
 192  192               38-40    2.64656 -0.000936  -0.00030   2.64626
 193  193            38-40-39    2.09017  0.001410   0.00002   2.09018
 194  194               38-58    2.05510 -0.000014  -0.00001   2.05509
 195  195               39-40    2.64335 -0.000021  -0.00018   2.64316
 196  196               39-59    2.04939  0.000027  -0.00009   2.04931
 197  197            40-10-60    1.91142  0.000005  -0.00004   1.91138
 198  198         42-11-12-43   -2.04291  0.000513  -0.00113  -2.04405
  
  
  molecular structure not yet converged...
  
  center of mass moved by:
     x:    -2.0268E-04     y:    -3.2708E-04     z:     5.3286E-04
  
  after reorientation, center of mass moved by:
     x:    -1.0658E-14     y:    -6.9389E-18     z:    -1.3323E-15
  
  new geometry: 
                                      bohr
  atom               x                 y                 z
  O1           10.7084782173     -1.7481955801      1.6113624556 
  O2           21.1175366629      3.8446008721     -0.1293566224 
  O3           11.8299278413     -3.5114838660      9.1434355558 
  O4            7.4863019417     -1.4994144015     10.1481629336 
  O5           30.9138915278      0.3628536885     -0.4494836625 
  O6            2.7343762394      1.6469785760      3.1943136607 
  O7           23.8484186901      3.5879932983      4.3230686686 
  O8           23.3449784727      2.4132555918     -4.6089952610 
  O9           28.3630337648      2.3608796030      6.5719849420 
  O10          42.1122641914     -3.5081776964     -0.9738005927 
  C11          13.0713633968     -2.9583177446      2.2070727076 
  C12          13.3032358369     -4.0451130875      4.9248229387 
  C13          15.2035860496     -1.1308180631      1.5826688702 
  C14           9.2355061026     -1.7671871081      5.9652919913 
  C15          11.4421025097     -3.0615092023      6.8674157805 
  C16           8.9112342355     -1.2467376745      3.3596870303 
  C17          14.8142446143      1.4753569619      1.3999147630 
  C18          17.6396129972     -2.0791279558      1.1937128481 
  C19           7.2660631016     -1.0592994909      7.6715773488 
  C20           6.7284417970     -0.1104308546      2.4567443947 
  C21          19.2233242027      2.0999526019      0.4748373033 
  C22          16.8180942532      3.0977043192      0.8608978802 
  C23          19.6546137651     -0.4955037435      0.6370774444 
  C24           5.0724478478      0.0831043732      6.7720203476 
  C25           4.8262100230      0.5376580160      4.1806309905 
  C26          27.4825162094      1.9842626359      2.1346191665 
  C27          23.6101818924      2.9761795515     -0.1264953377 
  C28          28.4965500615      1.2629373211     -0.2271509055 
  C29          24.9573726971      2.8729080345      2.1437129476 
  C30          24.6980762836      2.2812961002     -2.4409555390 
  C31          27.1751128243      1.4106173239     -2.5007591960 
  C32          29.0670392893      1.7780041368      4.4371639412 
  C33          32.4303529932      0.1277648524      1.6309677525 
  C34          31.6088612314      0.8094966890      3.9565005985 
  C35          34.9417364239     -0.8664736168      0.9820282622 
  C36          36.5359133328     -1.8797802098      2.8454450383 
  C37          35.8254557205     -0.8042512939     -1.5247995090 
  C38          38.9300336406     -2.7688229371      2.2420854740 
  C39          38.2145096042     -1.6897217024     -2.1460763766 
  C40          39.7864914514     -2.6678787398     -0.2597052630 
  H41          13.1797367117     -4.5437795153      0.8798609345 
  H42          15.2020365947     -3.7119059551      5.6639301890 
  H43          13.0359645583     -6.0996341787      4.8919368841 
  H44          12.9332691105      2.2401074704      1.6708987608 
  H45          17.9796394099     -4.1016629081      1.3236224348 
  H46           6.5032853503      0.2825454743      0.4621152343 
  H47          16.5407116786      5.1240946742      0.7154193841 
  H48          21.5334203611     -1.2538542883      0.3427887717 
  H49           3.5973680175      0.5951853726      8.1014863917 
  H50          28.0552549443      0.8582641847     -4.2620725509 
  H51          32.8497929993      0.6856012561      5.5765751923 
  H52           9.1615395650     -2.3192571821     10.3985503347 
  H53           1.5541334427      2.0209327222      4.5378972595 
  H54          35.8910090575     -2.0171768564      4.7857260398 
  H55          34.6198966428     -0.0406108878     -2.9938197780 
  H56          22.2080022022      4.2941068453      3.9135225476 
  H57          21.7344118577      3.1959637398     -4.2164012317 
  H58          40.1338460045     -3.5572718033      3.7092585573 
  H59          38.9035693789     -1.6289189306     -4.0751052117 
  H60          43.0155570539     -4.1210987494      0.4904222265 
   
                                   angstroms
  atom               x                 y                 z
  O1            5.6666826350     -0.9251052610      0.8526962898 
  O2           11.1749191502      2.0344751661     -0.0684525766 
  O3            6.2601282190     -1.8581972380      4.8384977246 
  O4            3.9615803807     -0.7934559308      5.3701765559 
  O5           16.3589268937      0.1920139028     -0.2378565108 
  O6            1.4469695917      0.8715435291      1.6903579934 
  O7           12.6200396844      1.8986842860      2.2876694202 
  O8           12.3536305944      1.2770398630     -2.4389752568 
  O9           15.0090710975      1.2493236833      3.4777446610 
  O10          22.2848505053     -1.8564476884     -0.5153130815 
  C11           6.9170676237     -1.5654743327      1.1679325794 
  C12           7.0397692348     -2.1405816610      2.6061040664 
  C13           8.0453912599     -0.5984031486      0.8375122984 
  C14           4.8872193597     -0.9351551448      3.1566965776 
  C15           6.0548998918     -1.6200809005      3.6340799281 
  C16           4.7156220775     -0.6597451652      1.7778698119 
  C17           7.8393606451      0.7807252820      0.7408029897 
  C18           9.3344812055     -1.1002271326      0.6316856354 
  C19           3.8450350056     -0.5605571500      4.0596239039 
  C20           3.5605380631     -0.0584374916      1.3000531464 
  C21          10.1725450839      1.1112470607      0.2512730797 
  C22           8.8997522079      1.6392345315      0.4555675390 
  C23          10.4007736916     -0.2622092889      0.3371268651 
  C24           2.6842238040      0.0439769404      3.5835988390 
  C25           2.5539203587      0.2845163693      2.2122946469 
  C26          14.5431212735      1.0500265672      1.1295918167 
  C27          12.4939702003      1.5749263939     -0.0669384500 
  C28          15.0797248790      0.6683176490     -0.1202030826 
  C29          13.2068728728      1.5202774606      1.1344040384 
  C30          13.0696591199      1.2072099073     -1.2916980438 
  C31          14.3804504075      0.7464665410     -1.3233447762 
  C32          15.3816147773      0.9408792699      2.3480460383 
  C33          17.1614037422      0.0676102483      0.8630709662 
  C34          16.7266890230      0.4283672000      2.0936899512 
  C35          18.4903706213     -0.4585180917      0.5196669767 
  C36          19.3339727115     -0.9947368484      1.5057446688 
  C37          18.9580147338     -0.4255914565     -0.8068891512 
  C38          20.6008866183     -1.4651979991      1.1864605375 
  C39          20.2222476045     -0.8941622175     -1.1356547111 
  C40          21.0541045738     -1.4117806303     -0.1374301067 
  H41           6.9744163122     -2.4044645704      0.4656023552 
  H42           8.0445713237     -1.9642560401      2.9972227796 
  H43           6.8983353651     -3.2277874016      2.5887015158 
  H44           6.8439912744      1.1854138231      0.8842015458 
  H45           9.5144154341     -2.1705065374      0.7004308282 
  H46           3.4413904027      0.1495166260      0.2445408507 
  H47           8.7529676708      2.7115541276      0.3785836342 
  H48          11.3949953257     -0.6635111150      0.1813960061 
  H49           1.9036451737      0.3149585354      4.2871219721 
  H50          14.8462015597      0.4541738474     -2.2553916647 
  H51          17.3833618347      0.3628045604      2.9509965061 
  H52           4.8480779537     -1.2272980468      5.5026758625 
  H53           0.8224120004      1.0694315411      2.4013518147 
  H54          18.9927040658     -1.0674440226      2.5324971574 
  H55          18.3200603436     -0.0214903563     -1.5842611998 
  H56          11.7519686628      2.2723434833      2.0709469461 
  H57          11.5013554452      1.6912311776     -2.2312234434 
  H58          21.2379166874     -1.8824271709      1.9628550975 
  H59          20.5868823341     -0.8619867763     -2.1564528097 
  H60          22.7628525028     -2.1807915416      0.2595202659 
   
 
  bond lengths (angstroms):
 
 O1      -C11     :   1.439760      O1      -C16     :   1.353099
 O2      -C21     :   1.399760      O2      -C27     :   1.396812
 O3      -C15     :   1.244765      O4      -C19     :   1.336178
 O4      -H52     :   0.995818      O5      -C28     :   1.370060
 O5      -C33     :   1.368023      O6      -C25     :   1.357335
 O6      -H53     :   0.966822      O7      -C29     :   1.348179
 O7      -H56     :   0.969607      O8      -C30     :   1.354185
 O8      -H57     :   0.970097      O9      -C32     :   1.228880
 O10     -C40     :   1.362079      O10     -H60     :   0.966463
 C11     -C12     :   1.553751      C11     -C13     :   1.522340
 C11     -H41     :   1.095656      C12     -C15     :   1.515791
 C12     -H42     :   1.092562      C12     -H43     :   1.096505
 C13     -C17     :   1.397783      C13     -C18     :   1.398551
 C14     -C15     :   1.435443      C14     -C16     :   1.416496
 C14     -C19     :   1.428898      C16     -C20     :   1.387119
 C17     -C22     :   1.393854      C17     -H44     :   1.084019
 C18     -C23     :   1.387811      C18     -H45     :   1.087474
 C19     -C24     :   1.392675      C20     -C25     :   1.401100
 C20     -H46     :   1.082380      C21     -C22     :   1.393021
 C21     -C23     :   1.394934      C22     -H47     :   1.085054
 C23     -H48     :   1.083408      C24     -C25     :   1.398325
 C24     -H49     :   1.085209      C26     -C28     :   1.412669
 C26     -C29     :   1.416587      C26     -C32     :   1.483110
 C27     -C29     :   1.398013      C27     -C30     :   1.402380
 C28     -C31     :   1.393787      C30     -C31     :   1.389770
 C31     -H50     :   1.082160      C32     -C34     :   1.461708
 C33     -C34     :   1.354085      C33     -C35     :   1.469997
 C34     -H51     :   1.081893      C35     -C36     :   1.404117
 C35     -C37     :   1.406956      C36     -C38     :   1.388649
 C36     -H54     :   1.084422      C37     -C39     :   1.387779
 C37     -H55     :   1.083785      C38     -C40     :   1.400338
 C38     -H58     :   1.087509      C39     -C40     :   1.398702
 C39     -H59     :   1.084446
 
  bond lengths (bohr):
 
 O1      -C11     :   2.720752      O1      -C16     :   2.556987
 O2      -C21     :   2.645163      O2      -C27     :   2.639592
 O3      -C15     :   2.352265      O4      -C19     :   2.525011
 O4      -H52     :   1.881823      O5      -C28     :   2.589039
 O5      -C33     :   2.585189      O6      -C25     :   2.564992
 O6      -H53     :   1.827028      O7      -C29     :   2.547689
 O7      -H56     :   1.832291      O8      -C30     :   2.559040
 O8      -H57     :   1.833218      O9      -C32     :   2.322246
 O10     -C40     :   2.573957      O10     -H60     :   1.826351
 C11     -C12     :   2.936163      C11     -C13     :   2.876805
 C11     -H41     :   2.070489      C12     -C15     :   2.864430
 C12     -H42     :   2.064643      C12     -H43     :   2.072094
 C13     -C17     :   2.641427      C13     -C18     :   2.642878
 C14     -C15     :   2.712594      C14     -C16     :   2.676789
 C14     -C19     :   2.700226      C16     -C20     :   2.621275
 C17     -C22     :   2.634001      C17     -H44     :   2.048498
 C18     -C23     :   2.622582      C18     -H45     :   2.055028
 C19     -C24     :   2.631775      C20     -C25     :   2.647695
 C20     -H46     :   2.045402      C21     -C22     :   2.632429
 C21     -C23     :   2.636044      C22     -H47     :   2.050454
 C23     -H48     :   2.047344      C24     -C25     :   2.642452
 C24     -H49     :   2.050748      C26     -C28     :   2.669557
 C26     -C29     :   2.676962      C26     -C32     :   2.802672
 C27     -C29     :   2.641862      C27     -C30     :   2.650114
 C28     -C31     :   2.633876      C30     -C31     :   2.626284
 C31     -H50     :   2.044986      C32     -C34     :   2.762228
 C33     -C34     :   2.558849      C33     -C35     :   2.777891
 C34     -H51     :   2.044481      C35     -C36     :   2.653396
 C35     -C37     :   2.658762      C36     -C38     :   2.624167
 C36     -H54     :   2.049261      C37     -C39     :   2.622522
 C37     -H55     :   2.048058      C38     -C40     :   2.646255
 C38     -H58     :   2.055094      C39     -C40     :   2.643164
 C39     -H59     :   2.049305
  
  bond angles:
 
 C16     -O1      -C11     : 123.226116  C27     -O2      -C21     : 117.322357
 H52     -O4      -C19     : 106.504391  C33     -O5      -C28     : 120.677205
 H53     -O6      -C25     : 109.424582  H56     -O7      -C29     : 107.858183
 H57     -O8      -C30     : 107.765104  H60     -O10     -C40     : 109.514057
 C12     -C11     -O1      : 115.841108  C13     -C11     -O1      : 108.277591
 C13     -C11     -C12     : 112.179150  H41     -C11     -O1      : 104.222614
 H41     -C11     -C12     : 107.804130  H41     -C11     -C13     : 107.969779
 C15     -C12     -C11     : 116.699940  H42     -C12     -C11     : 110.135743
 H42     -C12     -C15     : 107.418865  H43     -C12     -C11     : 110.006440
 H43     -C12     -C15     : 105.511356  H43     -C12     -H42     : 106.518531
 C17     -C13     -C11     : 122.177515  C18     -C13     -C11     : 119.154789
 C18     -C13     -C17     : 118.666313  C16     -C14     -C15     : 121.000300
 C19     -C14     -C15     : 120.547185  C19     -C14     -C16     : 118.409647
 C12     -C15     -O3      : 118.906605  C14     -C15     -O3      : 123.174026
 C14     -C15     -C12     : 117.829767  C14     -C16     -O1      : 122.839189
 C20     -C16     -O1      : 115.771693  C20     -C16     -C14     : 121.363700
 C22     -C17     -C13     : 120.645748  H44     -C17     -C13     : 119.638900
 H44     -C17     -C22     : 119.714627  C23     -C18     -C13     : 121.517574
 H45     -C18     -C13     : 119.758847  H45     -C18     -C23     : 118.723500
 C14     -C19     -O4      : 120.695393  C24     -C19     -O4      : 118.921676
 C24     -C19     -C14     : 120.380573  C25     -C20     -C16     : 118.691732
 H46     -C20     -C16     : 120.721624  H46     -C20     -C25     : 120.584824
 C22     -C21     -O2      : 115.964102  C23     -C21     -O2      : 123.113613
 C23     -C21     -C22     : 120.907436  C21     -C22     -C17     : 119.450029
 H47     -C22     -C17     : 121.352419  H47     -C22     -C21     : 119.194306
 C21     -C23     -C18     : 118.809535  H48     -C23     -C18     : 120.791809
 H48     -C23     -C21     : 120.397821  C25     -C24     -C19     : 119.179208
 H49     -C24     -C19     : 119.100324  H49     -C24     -C25     : 121.720423
 C20     -C25     -O6      : 116.194226  C24     -C25     -O6      : 121.836116
 C24     -C25     -C20     : 121.968507  C29     -C26     -C28     : 116.808574
 C32     -C26     -C28     : 119.484890  C32     -C26     -C29     : 123.706423
 C29     -C27     -O2      : 119.692416  C30     -C27     -O2      : 118.227590
 C30     -C27     -C29     : 122.066172  C26     -C28     -O5      : 121.639373
 C31     -C28     -O5      : 114.443809  C31     -C28     -C26     : 123.915421
 C26     -C29     -O7      : 120.442486  C27     -C29     -O7      : 120.142142
 C27     -C29     -C26     : 119.411402  C27     -C30     -O8      : 120.618927
 C31     -C30     -O8      : 119.769208  C31     -C30     -C27     : 119.603561
 C30     -C31     -C28     : 118.172580  H50     -C31     -C28     : 120.823869
 H50     -C31     -C30     : 121.003443  C26     -C32     -O9      : 124.428817
 C34     -C32     -O9      : 121.799047  C34     -C32     -C26     : 113.771661
 C34     -C33     -O5      : 121.253938  C35     -C33     -O5      : 112.016126
 C35     -C33     -C34     : 126.719836  C33     -C34     -C32     : 123.160302
 H51     -C34     -C32     : 116.224705  H51     -C34     -C33     : 120.607608
 C36     -C35     -C33     : 121.050313  C37     -C35     -C33     : 120.822147
 C37     -C35     -C36     : 118.124301  C38     -C36     -C35     : 121.067481
 H54     -C36     -C35     : 120.096595  H54     -C36     -C38     : 118.822306
 C39     -C37     -C35     : 121.215023  H55     -C37     -C35     : 119.298637
 H55     -C37     -C39     : 119.485464  C40     -C38     -C36     : 119.981815
 H58     -C38     -C36     : 120.016541  H58     -C38     -C40     : 119.999791
 C40     -C39     -C37     : 119.845905  H59     -C39     -C37     : 121.284358
 H59     -C39     -C40     : 118.868327  C38     -C40     -O10     : 122.838614
 C39     -C40     -O10     : 117.400474  C39     -C40     -C38     : 119.758773
 
  torsional angles:
 
 O1      -C11     -C12     -C15     : -18.073845
 O1      -C11     -C12     -H42     :-140.846446
 O1      -C11     -C12     -H43     : 102.038316
 O1      -C11     -C13     -C17     :  21.257691
 O1      -C11     -C13     -C18     :-159.175913
 O1      -C16     -C14     -C15     :  -5.178602
 O1      -C16     -C14     -C19     : 177.190107
 O1      -C16     -C20     -C25     :-177.881361
 O1      -C16     -C20     -H46     :   1.630756
 O2      -C21     -C22     -C17     : 178.210800
 O2      -C21     -C22     -H47     :  -1.142722
 O2      -C21     -C23     -C18     :-178.576606
 O2      -C21     -C23     -H48     :   1.753235
 O2      -C27     -C29     -O7      :   0.561829
 O2      -C27     -C29     -C26     : 179.840210
 O2      -C27     -C30     -O8      :  -1.070641
 O2      -C27     -C30     -C31     : 179.980031
 O3      -C15     -C12     -C11     :-167.072578
 O3      -C15     -C12     -H42     : -42.902703
 O3      -C15     -C12     -H43     :  70.446252
 O3      -C15     -C14     -C16     : 178.461985
 O3      -C15     -C14     -C19     :  -3.957245
 O4      -C19     -C14     -C15     :   2.647273
 O4      -C19     -C14     -C16     :-179.710301
 O4      -C19     -C24     -C25     :-179.702678
 O4      -C19     -C24     -H49     :   0.220754
 O5      -C28     -C26     -C29     :-179.603037
 O5      -C28     -C26     -C32     :   0.278667
 O5      -C28     -C31     -C30     : 179.365804
 O5      -C28     -C31     -H50     :  -0.515729
 O5      -C33     -C34     -C32     :   1.437477
 O5      -C33     -C34     -H51     :-177.536107
 O5      -C33     -C35     -C36     :-162.860048
 O5      -C33     -C35     -C37     :  17.806946
 O6      -C25     -C20     -C16     : 179.913171
 O6      -C25     -C20     -H46     :   0.400365
 O6      -C25     -C24     -C19     :-179.926996
 O6      -C25     -C24     -H49     :   0.151656
 O7      -C29     -C26     -C28     : 179.722431
 O7      -C29     -C26     -C32     :  -0.153784
 O7      -C29     -C27     -C30     : 179.185031
 O8      -C30     -C27     -C29     :-179.713190
 O8      -C30     -C31     -C28     :-179.003476
 O8      -C30     -C31     -H50     :   0.877834
 O9      -C32     -C26     -C28     : 179.832391
 O9      -C32     -C26     -C29     :  -0.294526
 O9      -C32     -C34     -C33     : 179.310864
 O9      -C32     -C34     -H51     :  -1.673906
 O10     -C40     -C38     -C36     :-179.997825
 O10     -C40     -C38     -H58     :  -0.492864
 O10     -C40     -C39     -C37     :-179.934009
 O10     -C40     -C39     -H59     :  -0.360455
 C11     -O1      -C16     -C14     :   2.869545
 C11     -O1      -C16     -C20     :-178.943441
 C11     -C12     -C15     -C14     :  16.258901
 C11     -C13     -C17     -C22     : 179.058848
 C11     -C13     -C17     -H44     :  -1.251621
 C11     -C13     -C18     -C23     :-179.547273
 C11     -C13     -C18     -H45     :   0.556182
 C12     -C11     -O1      -C16     :   8.988942
 C12     -C11     -C13     -C17     :-107.819108
 C12     -C11     -C13     -C18     :  71.747288
 C12     -C15     -C14     -C16     :  -5.022504
 C12     -C15     -C14     -C19     : 172.558267
 C13     -C11     -O1      -C16     :-118.002102
 C13     -C11     -C12     -C15     : 106.937926
 C13     -C11     -C12     -H42     : -15.834676
 C13     -C11     -C12     -H43     :-132.949913
 C13     -C17     -C22     -C21     :   0.706201
 C13     -C17     -C22     -H47     :-179.954651
 C13     -C18     -C23     -C21     :   0.235044
 C13     -C18     -C23     -H48     : 179.903860
 C14     -C15     -C12     -H42     : 140.428776
 C14     -C15     -C12     -H43     :-106.222269
 C14     -C16     -C20     -C25     :   0.334718
 C14     -C16     -C20     -H46     : 179.846835
 C14     -C19     -O4      -H52     :   0.358023
 C14     -C19     -C24     -C25     :  -0.257271
 C14     -C19     -C24     -H49     : 179.666160
 C15     -C12     -C11     -H41     :-134.321394
 C15     -C14     -C16     -C20     : 176.733475
 C15     -C14     -C19     -C24     :-176.788209
 C16     -O1      -C11     -H41     : 127.233063
 C16     -C14     -C19     -C24     :   0.854218
 C16     -C20     -C25     -C24     :   0.296848
 C17     -C13     -C11     -H41     : 133.537895
 C17     -C13     -C18     -C23     :   0.034455
 C17     -C13     -C18     -H45     :-179.862089
 C17     -C22     -C21     -C23     :  -0.430021
 C18     -C13     -C11     -H41     : -46.895709
 C18     -C13     -C17     -C22     :  -0.509584
 C18     -C13     -C17     -H44     : 179.179946
 C18     -C23     -C21     -C22     :  -0.035570
 C19     -C14     -C16     -C20     :  -0.897816
 C19     -C24     -C25     -C20     :  -0.332235
 C20     -C25     -O6      -H53     :-179.714170
 C20     -C25     -C24     -H49     : 179.746418
 C21     -O2      -C27     -C29     : -83.732583
 C21     -O2      -C27     -C30     :  97.591638
 C21     -C22     -C17     -H44     :-178.983095
 C21     -C23     -C18     -H45     :-179.867370
 C22     -C21     -O2      -C27     : 169.910331
 C22     -C21     -C23     -H48     :-179.705729
 C23     -C21     -O2      -C27     : -11.481973
 C23     -C21     -C22     -H47     :-179.783543
 C24     -C19     -O4      -H52     : 179.801629
 C24     -C25     -O6      -H53     :  -0.097295
 C24     -C25     -C20     -H46     :-179.215959
 C26     -C28     -O5      -C33     :   0.164192
 C26     -C28     -C31     -C30     :  -1.059040
 C26     -C28     -C31     -H50     : 179.059427
 C26     -C29     -O7      -H56     : 174.131997
 C26     -C29     -C27     -C30     :  -1.536588
 C26     -C32     -C34     -C33     :  -0.929393
 C26     -C32     -C34     -H51     : 178.085836
 C27     -C29     -O7      -H56     :  -6.597137
 C27     -C29     -C26     -C28     :   0.446264
 C27     -C29     -C26     -C32     :-179.429952
 C27     -C30     -O8      -H57     :   6.006957
 C27     -C30     -C31     -C28     :  -0.045119
 C27     -C30     -C31     -H50     : 179.836191
 C28     -O5      -C33     -C34     :  -1.021561
 C28     -O5      -C33     -C35     :-179.939675
 C28     -C26     -C32     -C34     :   0.079952
 C29     -C26     -C28     -C31     :   0.851251
 C29     -C26     -C32     -C34     : 179.953035
 C29     -C27     -C30     -C31     :   1.337481
 C31     -C28     -O5      -C33     : 179.750079
 C31     -C28     -C26     -C32     :-179.267046
 C31     -C30     -O8      -H57     :-175.045449
 C32     -C34     -C33     -C35     :-179.813836
 C33     -C35     -C36     -C38     :-178.584993
 C33     -C35     -C36     -H54     :   2.773262
 C33     -C35     -C37     -C39     : 178.625706
 C33     -C35     -C37     -H55     :  -1.031968
 C34     -C33     -C35     -C36     :  18.293797
 C34     -C33     -C35     -C37     :-161.039209
 C35     -C33     -C34     -H51     :   1.212580
 C35     -C36     -C38     -C40     :  -0.140848
 C35     -C36     -C38     -H58     :-179.645726
 C35     -C37     -C39     -C40     :   0.060537
 C35     -C37     -C39     -H59     :-179.502472
 C36     -C35     -C37     -C39     :  -0.726369
 C36     -C35     -C37     -H55     : 179.615957
 C36     -C38     -C40     -C39     :  -0.544114
 C37     -C35     -C36     -C38     :   0.765534
 C37     -C35     -C36     -H54     :-177.876212
 C37     -C39     -C40     -C38     :   0.582984
 C38     -C40     -O10     -H60     :  -0.989400
 C38     -C40     -C39     -H59     :-179.843462
 C39     -C40     -O10     -H60     : 179.544774
 C39     -C40     -C38     -H58     : 178.960847
 C40     -C38     -C36     -H54     : 178.517857
 C40     -C39     -C37     -H55     : 179.717581
 H41     -C11     -C12     -H42     : 102.906005
 H41     -C11     -C12     -H43     : -14.209232
 H44     -C17     -C22     -H47     :   0.356052
 H45     -C18     -C23     -H48     :  -0.198555
 H54     -C36     -C38     -H58     :  -0.987020
 H55     -C37     -C39     -H59     :   0.154572
 
  nuclear repulsion energy.......    4038.422036623 hartrees


Optimized geometry parameters for the compound Amb23604132 Conformation 01
  
  predicted energy change:  -6.8674E-01
  
 optimization summary- units are hartrees, bohr, and radians:
   #  var          coord        old geom  gradient    step   new geom 
 --- ----  ------------------  --------- --------- --------- ---------
   1    1                1-11    2.71192 -0.006702   0.00187   2.71379
   2    2             1-11-12    2.05999 -0.007215   0.00061   2.06060
   3    3          1-11-12-15   -0.70257  0.014375  -0.00371  -0.70628
   4    4          1-11-12-44    1.44563  0.013217  -0.00421   1.44142
   5    5             1-11-43    1.78155 -0.007271   0.00240   1.78395
   6    6          1-16-14-15    0.35202  0.013981  -0.00278   0.34924
   7    7                1-16    2.60783  0.022822  -0.00621   2.60162
   8    8             1-16-14    2.15578  0.003401  -0.00092   2.15486
   9    9          1-16-18-46   -0.07273  0.004032  -0.00060  -0.07333
  10   10          2-15-12-11   -2.63058  0.000894  -0.00013  -2.63071
  11   11                2-15    2.31373 -0.000066   0.00001   2.31374
  12   12             2-15-12    2.14687  0.029410  -0.00798   2.13889
  13   13                3-23    4.72853  0.002549  -0.00384   4.72468
  14   14             3-23-24    2.33327  0.083653  -0.01104   2.32223
  15   15          3-23-24-20   -2.35167 -0.026607  -0.00281  -2.35447
  16   16                3-27    2.91433  0.135031  -0.04235   2.87198
  17   17             3-27-29    2.12393  0.019593  -0.00061   2.12332
  18   18           3-27-29-8    0.57873 -0.001187   0.00042   0.57915
  19   19          3-27-29-28   -2.33389  0.039562   0.00231  -2.33158
  20   20           3-27-31-7   -1.42898 -0.058207   0.01718  -1.41180
  21   21          4-17-14-15   -0.95781 -0.069072   0.02166  -0.93615
  22   22                4-17    2.58569  0.001829  -0.00055   2.58514
  23   23             4-17-14    1.97357 -0.048668   0.01443   1.98800
  24   24                4-54    1.81004 -0.006539   0.00184   1.81188
  25   25          5-22-18-16   -3.11039  0.012283  -0.00397  -3.11435
  26   26                5-22    2.57260 -0.014860   0.00434   2.57694
  27   27             5-22-18    1.94300 -0.051151   0.01479   1.95779
  28   28                5-56    1.83710 -0.002026   0.00058   1.83767
  29   29          6-19-22-18    0.41750  0.014085  -0.00197   0.41554
  30   30             6-22-19    1.54595 -0.035740   0.00455   1.55051
  31   31             6-23-25    1.97680  0.133121  -0.01619   1.96062
  32   32          6-25-23-24    2.53046  0.104539  -0.00031   2.53014
  33   33                6-28    1.32994 -4.453488   0.14597   1.47591
  34   34             6-28-29    2.79042  0.167983  -0.01405   2.77637
  35   35          6-28-29-27    2.45760  0.064789   0.00293   2.46053
  36   36             6-28-30    1.67841  0.964767  -0.02175   1.65666
  37   37                6-30    2.83402 -1.253624   0.10066   2.93468
  38   38             6-30-28    0.48540 -1.588027   0.03943   0.52483
  39   39             6-30-32    2.17955 -0.262291  -0.00477   2.17478
  40   40          6-30-32-31   -1.54075  0.380811  -0.01726  -1.55801
  41   41          6-30-32-55    0.48147 -0.035553   0.01052   0.49200
  42   42           6-34-33-9   -2.67675 -0.021948   0.00446  -2.67228
  43   43          6-34-33-35    2.41560  0.062314  -0.00467   2.41093
  44   44                6-34    3.97717 -0.071127   0.02253   3.99970
  45   45             6-34-33    1.44108 -0.003533   0.01177   1.45285
  46   46                7-31    2.61625  0.022721  -0.00675   2.60950
  47   47             7-31-27    1.96108  0.013051  -0.00275   1.95834
  48   48                7-41    2.68646 -0.001692   0.00049   2.68695
  49   49             7-41-63    1.87839 -0.003835   0.00147   1.87987
  50   50             7-41-64    1.88651  0.011257  -0.00355   1.88296
  51   51             7-41-65    2.01136  0.010172  -0.00323   2.00813
  52   52                8-29    2.60522  0.003380  -0.00101   2.60421
  53   53             8-29-27    1.98476 -0.039754   0.01276   1.99752
  54   54                8-60    1.80355 -0.022722   0.00639   1.80994
  55   55                9-33    2.50863  0.016047  -0.00470   2.50393
  56   56             9-33-34    2.62471 -0.088064   0.02450   2.64920
  57   57         10-42-39-37    2.95157 -0.018530   0.00587   2.95744
  58   58               10-42    2.57351 -0.000359   0.00010   2.57361
  59   59            10-42-39    2.08820 -0.031613   0.00876   2.09696
  60   60               10-66    1.81988 -0.000713   0.00020   1.82008
  61   61             11-1-16    2.00501  0.000886   0.00047   2.00547
  62   62          11-1-16-14   -0.51606 -0.019660   0.00409  -0.51197
  63   63          11-1-16-18    2.83084  0.040368  -0.01037   2.82047
  64   64               11-12    2.90651  0.005184  -0.00117   2.90534
  65   65            11-12-15    1.93028 -0.006052   0.00277   1.93305
  66   66         11-12-15-14    0.51064 -0.008745   0.00277   0.51342
  67   67            11-12-44    2.00786  0.003168  -0.00113   2.00673
  68   68            11-12-45    1.86841 -0.004008   0.00120   1.86961
  69   69               11-13    2.90087  0.010598  -0.00265   2.89821
  70   70            11-13-20    2.06904 -0.006479   0.00652   2.07556
  71   71         11-13-20-24    1.91430 -0.049526   0.01478   1.92908
  72   72         11-13-20-47   -0.75871 -0.000793   0.00056  -0.75815
  73   73         11-13-21-48    0.88901  0.001527  -0.00121   0.88780
  74   74               11-43    2.03622 -0.016546   0.00493   2.04115
  75   75          12-11-1-16    0.70268  0.001023  -0.00019   0.70249
  76   76            12-11-13    2.02510 -0.024665   0.00476   2.02987
  77   77         12-11-13-20   -2.69742  0.017248  -0.00619  -2.70360
  78   78         12-11-13-21   -0.18966 -0.012152   0.00401  -0.18565
  79   79         12-15-14-16   -0.35749 -0.002657   0.00027  -0.35722
  80   80               12-15    2.87160 -0.004996   0.00158   2.87318
  81   81            12-15-14    2.04133  0.018765  -0.00540   2.03593
  82   82               12-44    2.04676 -0.008285   0.00247   2.04924
  83   83               12-45    2.07787  0.005022  -0.00151   2.07636
  84   84          13-11-1-16   -3.09006  0.009673  -0.00498  -3.09505
  85   85         13-11-12-15    3.09731 -0.019385   0.00651   3.10382
  86   86               13-20    2.58922 -0.043015   0.01420   2.60343
  87   87            13-20-24    2.02562 -0.012734   0.00359   2.02921
  88   88         13-20-24-23    0.00367 -0.025660   0.00345   0.00713
  89   89         13-20-24-49   -2.79505  0.004559  -0.00150  -2.79655
  90   90            13-20-47    2.08465 -0.010085   0.00306   2.08771
  91   91               13-21    2.61921 -0.026524   0.00877   2.62798
  92   92            13-21-25    2.07033  0.000063  -0.00006   2.07027
  93   93         13-21-25-23    0.32629  0.009293  -0.00490   0.32139
  94   94         13-21-25-50    3.09950  0.002203  -0.00065   3.09885
  95   95            13-21-48    2.10451 -0.008433   0.00261   2.10712
  96   96          14-17-4-54   -0.60297 -0.016453   0.00522  -0.59774
  97   97               14-15    2.77419 -0.010070   0.00279   2.77698
  98   98               14-16    2.59415 -0.038838   0.01142   2.60557
  99   99            14-16-18    2.05726 -0.011050   0.00309   2.06036
 100  100         14-16-18-22    0.17227 -0.015101   0.00229   0.17456
 101  101               14-17    2.63428 -0.028198   0.00924   2.64352
 102  102            14-17-19    2.16474  0.009173  -0.00240   2.16234
 103  103         14-17-19-22    0.75758 -0.007344   0.00059   0.75818
 104  104         14-17-19-26   -2.19945  0.024788  -0.00807  -2.20753
 105  105            15-14-16    2.09435 -0.009705   0.00207   2.09642
 106  106         15-14-16-18   -2.99540 -0.045263   0.01141  -2.98399
 107  107          16-1-11-43   -1.28596 -0.012206   0.00342  -1.28254
 108  108            16-14-17    2.04928  0.020712  -0.00593   2.04335
 109  109         16-14-17-19   -0.54188 -0.019842   0.00572  -0.53617
 110  110               16-18    2.59507 -0.034029   0.00916   2.60423
 111  111            16-18-22    2.11343  0.015139  -0.00458   2.10885
 112  112         16-18-22-19    0.15126  0.012723  -0.00287   0.14840
 113  113            16-18-46    2.10099 -0.003000   0.00113   2.10212
 114  114             17-4-54    1.86788  0.002332  -0.00076   1.86712
 115  115         17-14-16-18    0.00436  0.018773  -0.00372   0.00063
 116  116               17-19    2.75551  0.050181  -0.01467   2.74084
 117  117            17-19-22    1.78818 -0.047175   0.01325   1.80143
 118  118         17-19-22-18   -0.54937  0.007702  -0.00148  -0.55085
 119  119            17-19-26    2.22351 -0.010001   0.00204   2.22555
 120  120         17-19-26-51    2.39572 -0.006056   0.00178   2.39750
 121  121         17-19-26-52    0.31820  0.005918  -0.00169   0.31651
 122  122          18-22-5-56   -2.43776  0.012243  -0.00402  -2.44178
 123  123               18-22    2.62927 -0.015072   0.00412   2.63338
 124  124            18-22-19    2.15338  0.013975  -0.00265   2.15073
 125  125               18-46    2.02522 -0.008091   0.00240   2.02762
 126  126               19-22    2.77800  0.038166  -0.01199   2.76601
 127  127               19-26    5.98340  0.022675  -0.00752   5.97588
 128  128            19-26-51    2.12052  0.075710  -0.02205   2.09847
 129  129            19-26-52    2.08212  0.078454  -0.02286   2.05926
 130  130            19-26-53    2.08582  0.068975  -0.02002   2.06579
 131  131            20-13-21    1.93719 -0.005469   0.00407   1.94126
 132  132         20-13-21-25    0.51159  0.036473  -0.01052   0.50107
 133  133         20-24-23-25    0.67253  0.037951  -0.00675   0.66579
 134  134               20-24    2.67799  0.013905  -0.00387   2.67412
 135  135            20-24-23    2.23574  0.020260  -0.01095   2.22480
 136  136            20-24-49    1.85248 -0.028965   0.00929   1.86177
 137  137               20-47    2.04833 -0.002455   0.00073   2.04907
 138  138         21-13-20-24   -0.65358 -0.023572   0.00897  -0.64461
 139  139         21-25-23-24   -0.82361 -0.023742   0.00559  -0.81802
 140  140               21-25    2.65735 -0.002797   0.00046   2.65781
 141  141            21-25-23    2.16613  0.010053  -0.00731   2.15882
 142  142            21-25-50    1.89215 -0.026810   0.00848   1.90063
 143  143               21-48    2.02202 -0.011674   0.00347   2.02549
 144  144             22-5-56    1.74905 -0.029214   0.00925   1.75830
 145  145         22-40-42-39    1.56359 -0.066358   0.00592   1.56951
 146  146            22-42-40    0.76366  0.057416  -0.00765   0.75601
 147  147             23-3-27    2.49237 -0.092879   0.00424   2.49660
 148  148          23-3-27-29    1.61424  0.018360  -0.00739   1.60685
 149  149          23-3-27-31   -1.63161 -0.065034   0.01322  -1.61839
 150  150               23-24    2.77198  0.027459  -0.00949   2.76248
 151  151               23-25    2.79031  0.028378  -0.00997   2.78034
 152  152          24-23-3-27   -2.43420  0.018187   0.00344  -2.43077
 153  153            24-23-25    1.65380 -0.057910   0.02327   1.67706
 154  154               24-49    1.95700 -0.045153   0.01324   1.97024
 155  155          25-23-3-27    0.86310 -0.069438   0.00656   0.86966
 156  156               25-50    2.00949 -0.022082   0.00655   2.01603
 157  157               26-51    2.06901 -0.005656   0.00170   2.07070
 158  158               26-52    2.06836 -0.005559   0.00167   2.07002
 159  159               26-53    2.07482 -0.002967   0.00089   2.07571
 160  160          27-31-7-41   -2.81556 -0.002217   0.00054  -2.81502
 161  161          27-29-8-60   -0.98968 -0.022285   0.00738  -0.98230
 162  162               27-29    2.60935  0.139188  -0.00082   2.60853
 163  163            27-29-28    2.09232  0.300077  -0.02051   2.07181
 164  164               27-31    2.72633  0.016946   0.00893   2.73526
 165  165            27-31-32    2.03779 -0.228056   0.00733   2.04512
 166  166         27-31-32-30    0.79979  0.028384   0.01595   0.81574
 167  167          28-6-30-32    1.14219  0.017798   0.00420   1.14639
 168  168          28-30-6-34    2.88187 -0.022433  -0.00071   2.88116
 169  169             28-6-34    2.76054 -0.256498   0.00552   2.76606
 170  170          28-6-34-33   -1.18557  0.052745  -0.00115  -1.18672
 171  171         28-29-27-31    0.88383  0.118872  -0.01203   0.87181
 172  172               28-29    3.01999  0.135106  -0.00203   3.01797
 173  173               28-30    2.36381  0.193631   0.04931   2.41313
 174  174          29-28-6-30    2.66765 -0.000720   0.00982   2.67747
 175  175             29-8-60    1.81508 -0.007493   0.00236   1.81744
 176  176            29-27-31    1.80504  0.176916   0.01066   1.81570
 177  177         29-27-31-32   -0.69753  0.116458  -0.01192  -0.70945
 178  178          30-28-6-34   -2.71377 -0.017880  -0.00019  -2.71396
 179  179             30-6-34    2.49707 -0.388271   0.01260   2.50967
 180  180          30-6-34-33    2.56574 -0.042089   0.00195   2.56769
 181  181               30-32    2.72040 -0.141826   0.00475   2.72515
 182  182            30-32-31    2.00841 -0.390705  -0.00247   2.00594
 183  183            30-32-55    1.96148  0.002932  -0.00043   1.96106
 184  184             31-7-41    2.13819  0.017990  -0.00560   2.13259
 185  185          31-7-41-63   -1.11734 -0.000394   0.00013  -1.11721
 186  186               31-32    2.69525 -0.178020   0.01740   2.71265
 187  187               32-55    2.04802 -0.017609   0.00526   2.05328
 188  188               33-34    1.89427 -0.789315   0.16442   2.05868
 189  189         33-35-34-36    2.87372 -0.011070  -0.00186   2.87186
 190  190            33-34-36    2.83836 -0.029049  -0.00050   2.83786
 191  191         33-34-36-37    1.50144 -0.003999   0.00002   1.50146
 192  192               33-35    2.35132 -0.258831   0.07018   2.42150
 193  193            33-35-34    0.79252 -0.280959   0.05482   0.84733
 194  194            33-35-57    1.84476 -0.044876   0.01151   1.85628
 195  195            34-33-35    1.26484  0.224963  -0.04984   1.21500
 196  196         34-33-35-57   -2.36080  0.013995  -0.00468  -2.36549
 197  197               34-35    2.53649 -0.174104   0.03816   2.57465
 198  198               34-36    5.02060  0.019512  -0.00677   5.01382
 199  199            34-36-37    2.33157  0.077977  -0.00732   2.32425
 200  200         34-36-37-39   -1.82618  0.038218  -0.01071  -1.83690
 201  201         34-36-37-58    0.70581 -0.003494   0.00091   0.70673
 202  202         34-36-38-59   -0.59371  0.005107  -0.00136  -0.59506
 203  203         35-33-34-36   -2.39176 -0.025724   0.00099  -2.39077
 204  204            35-34-36    2.26454 -0.029930   0.00487   2.26941
 205  205         35-34-36-37   -0.73983 -0.032866   0.00317  -0.73666
 206  206               35-57    2.02071 -0.016401   0.00480   2.02551
 207  207               36-37    2.78778  0.042361  -0.01189   2.77589
 208  208            36-37-39    2.00701 -0.009975  -0.00038   2.00663
 209  209         36-37-39-42   -0.55814 -0.008884   0.00803  -0.55011
 210  210         36-37-39-61    2.68442 -0.002204   0.00118   2.68560
 211  211            36-37-58    2.09220  0.001955  -0.00040   2.09181
 212  212               36-38    2.75773  0.010114  -0.00689   2.75084
 213  213            36-38-40    2.05445  0.000780  -0.00330   2.05116
 214  214         36-38-40-42    0.37160  0.027508  -0.00822   0.36338
 215  215         36-38-40-62   -2.61422  0.006850  -0.00257  -2.61679
 216  216            36-38-59    2.11266  0.009421  -0.00254   2.11012
 217  217            37-36-38    1.73501 -0.050690   0.01905   1.75406
 218  218         37-36-38-40   -1.00482 -0.043440   0.01062  -0.99420
 219  219               37-39    2.66187  0.017181  -0.00206   2.65981
 220  220            37-39-42    2.04264  0.007377  -0.00135   2.04129
 221  221         37-39-42-40   -0.21265 -0.029158   0.00588  -0.20677
 222  222            37-39-61    2.10769  0.001037  -0.00025   2.10744
 223  223               37-58    2.03108 -0.011884   0.00354   2.03462
 224  224         38-36-37-39    1.09706  0.030499  -0.00984   1.08721
 225  225               38-40    2.66963 -0.015247   0.00072   2.67036
 226  226            38-40-42    2.02342  0.009999   0.00058   2.02400
 227  227         38-40-42-39    0.31087  0.026599  -0.00653   0.30434
 228  228            38-40-62    2.15875  0.008421  -0.00257   2.15618
 229  229               38-59    2.05705 -0.002423   0.00072   2.05778
 230  230         39-42-10-66   -0.28217 -0.004447   0.00146  -0.28071
 231  231               39-42    2.57880 -0.028213   0.01094   2.58974
 232  232            39-42-40    2.07778 -0.021280   0.00365   2.08143
 233  233               39-61    2.08182  0.010386  -0.00312   2.07870
 234  234               40-42    2.65299 -0.006492   0.00203   2.65502
 235  235               40-62    2.04075 -0.002103   0.00063   2.04137
 236  236               41-63    2.05675 -0.007149   0.00214   2.05888
 237  237               41-64    2.10026  0.013597  -0.00410   2.09616
 238  238               41-65    2.09324  0.009289  -0.00280   2.09044
 239  239            42-10-66    1.98231  0.014281  -0.00452   1.97779
 240  240         44-11-12-45    2.14482  0.014181  -0.00445   2.14037
 241  241         52-19-26-53   -2.05657  0.005773  -0.00174  -2.05831
 242  242          63-7-41-64   -1.95428  0.020745  -0.00644  -1.96072
 243  243          63-7-41-65    2.07512 -0.014397   0.00444   2.07956

  
  molecular structure not yet converged...
  
  center of mass moved by:
     x:     2.6504E-03     y:     1.9865E-03     z:     2.1227E-03
  
  after reorientation, center of mass moved by:
     x:     3.5527E-15     y:    -2.2204E-16     z:     9.9920E-16
  
  new geometry: 
                                      bohr
  atom               x                 y                 z
  O1            7.3616763184      0.1845338746     -7.3493963295 
  O2            6.3235211795     -6.8247472082     -4.1213029313 
  O3           17.5108148755     -0.5505852597      0.8208648301 
  O4            1.3897367751     -6.0743596946     -6.6583131039 
  O5           -1.1436895607      2.0383934646     -6.3108335458 
  O6           25.8646197048     -0.4838465512      2.8786077332 
  O7           19.1083942748     -4.6151317265      5.5308651596 
  O8           20.5945553179      2.4132182258      4.0730178344 
  O9           28.6798381973      1.8938532736     -2.2578154722 
  O10          35.1885223519     -7.2568188638      6.1379271320 
  C11           9.4988181087     -1.2083769341     -6.4236224455 
  C12           9.2806764816     -4.1012176659     -6.2659474249 
  C13          12.0654801906     -0.1580173388     -7.2654216059 
  C14           4.5781127074     -3.1625763173     -5.9065343979 
  C15           6.6821161890     -4.8761084716     -5.3161232802 
  C16           5.0507539361     -0.6743935554     -6.5185430672 
  C17           2.0541720623     -3.8488357271     -5.5231908618 
  C18           3.0216841331      0.9472052334     -6.7064183103 
  C19           0.1399531865     -2.1491499648     -4.5438908924 
  C20          12.7405302299      2.2489815418     -6.5384509016 
  C21          14.1689947184     -1.7231542784     -7.4439227836 
  C22           0.6224143724      0.2039741749     -5.9153291342 
  C23          16.1542962727      0.3653216751     -3.6112442385 
  C24          14.7263649800      2.4339695417     -4.7571152533 
  C25          16.2688771257     -1.2149506829     -5.8959557290 
  C26          -3.4821837070     -3.0492053564      0.1231413881 
  C27          19.7033815343     -1.5354700455      2.3927731868 
  C28          24.4157352362     -0.6581239894      3.0992377037 
  C29          21.5012944029      0.0689985503      3.3915781420 
  C30          24.6490651552     -2.6482777534      4.4438682970 
  C31          20.4060800081     -3.9985609875      3.3524838613 
  C32          23.0510859877     -4.5979538994      3.4086534685 
  C33          28.4828049255      1.6105785771      0.2222198265 
  C34          29.3102138507      1.3897619109      2.0943339897 
  C35          29.5900193355      3.6541891033      0.9014755563 
  C36          31.7324935912     -0.4849747002      6.0637602976 
  C37          34.4004505303     -0.4940385817      6.8302388449 
  C38          30.6995361941     -2.3314056365      7.8218340805 
  C39          35.6490919274     -2.8223759055      6.5230986146 
  C40          31.7783128101     -4.7741602131      7.8209252476 
  C41          19.9583823990     -6.5339777686      7.2087344199 
  C42          34.2218399471     -4.9654749100      6.8002964657 
  H43           9.5989698292     -0.6022500164     -4.4771218320 
  H44           9.6431422554     -5.0933094952     -8.0220077544 
  H45          10.6099414120     -4.7355876682     -4.8024182663 
  H46           3.2836846938      2.8494818423     -7.3575208664 
  H47          11.3623130858      3.7618076084     -6.6411612875 
  H48          14.0783991001     -3.4653602492     -8.4730606751 
  H49          14.5841085793      4.2190098365     -3.9353775632 
  H50          17.6698778151     -2.6300407344     -6.2107782991 
  H51          -3.8385274104     -1.5226204683      1.4760542655 
  H52          -2.9638068978     -4.5186134034      1.4859019408 
  H53          -5.4299911671     -3.6650257694     -0.2447937846 
  H54           2.3317579509     -6.1826878300     -8.2022563271 
  H55          23.4793199246     -4.9956277638      1.4402971683 
  H56          -2.1373773307      1.8947572865     -4.7716793106 
  H57          28.3334388382      5.1694713593      0.4243754923 
  H58          35.5366461026      1.1724700068      6.5628673894 
  H59          28.6985108492     -2.3293977493      8.3017739869 
  H60          19.8434081367      3.0544727267      2.5562939005 
  H61          37.7079862344     -2.8957645766      6.2463874942 
  H62          30.7382709724     -6.4666293804      8.2911020287 
  H63          19.8981089224     -8.3246157558      6.1943444054 
  H64          18.5285152546     -6.7408091401      8.7274827314 
  H65          21.9136947199     -6.2955914403      7.9086485477 
  H66          36.6679421865     -7.1373869614      5.0844762414 
   
                                   angstroms
  atom               x                 y                 z
  O1            3.8956313410      0.0976511210     -3.8891330507 
  O2            3.3462633002     -3.6115006921     -2.1808995900 
  O3            9.2663241747     -0.2913571720      0.4343829612 
  O4            0.7354170304     -3.2144127206     -3.5234275570 
  O5           -0.6052144517      1.0786713681     -3.3395492936 
  O6           13.6869673138     -0.2560405684      1.5232936112 
  O7           10.1117267852     -2.4422225345      2.9268077985 
  O8           10.8981693408      1.2770200898      2.1553482172 
  O9           15.1767167835      1.0021839930     -1.1947844941 
  O10          18.6209641104     -3.8401431656      3.2480511598 
  C11           5.0265580726     -0.6394455356     -3.3992346090 
  C12           4.9111224949     -2.1702709253     -3.3157965813 
  C13           6.3847771542     -0.0836191746     -3.8446955407 
  C14           2.4226329132     -1.6735633145     -3.1256033982 
  C15           3.5360236071     -2.5803254806     -2.8131712897 
  C16           2.6727438803     -0.3568737007     -3.4494644388 
  C17           1.0870210424     -2.0367161549     -2.9227467350 
  C18           1.5990063815      0.5012394234     -3.5488837359 
  C19           0.0740600369     -1.1372811840     -2.4045235086 
  C20           6.7419982512      1.1901097795     -3.4599992111 
  C21           7.4979091049     -0.9118539748     -3.9391542960 
  C22           0.3293675016      0.1079384850     -3.1302573722 
  C23           8.5484854440      0.1933199051     -1.9109881537 
  C24           7.7928567453      1.2880012132     -2.5173569812 
  C25           8.6091190202     -0.6429242137     -3.1200054077 
  C26          -1.8426922615     -1.6135699856      0.0651636163 
  C27          10.4265804836     -0.8125357560      1.2662010410 
  C28          12.9202506719     -0.3482642171      1.6400459637 
  C29          11.3779950007      0.0365124604      1.7947458614 
  C30          13.0437235477     -1.4014082350      2.3515938305 
  C31          10.7984325021     -2.1159473506      1.7740580590 
  C32          12.1981093889     -2.4331324199      1.8037817351 
  C33          15.0724512663      0.8522814792      0.1175936680 
  C34          15.5102972134      0.7354303317      1.1082738191 
  C35          15.6583638995      1.9337135974      0.4770403205 
  C36          16.7921124503     -0.2566375591      3.2088037612 
  C37          18.2039344619     -0.2614339587      3.6144067411 
  C38          16.2454949360     -1.2337267320      4.1391363421 
  C39          18.8646870337     -1.4935370095      3.4518751306 
  C40          16.8163589368     -2.5263767855      4.1386554084 
  C41          10.5615211300     -3.4576321310      3.8146979737 
  C42          18.1094178117     -2.6276161632      3.5985619163 
  H43           5.0795560808     -0.3186969839     -2.3691908435 
  H44           5.1029311221     -2.6952633124     -4.2450636885 
  H45           5.6145392031     -2.5059650738     -2.5413303032 
  H46           1.7376511074      1.5078808535     -3.8934323705 
  H47           6.0126771470      1.9906628578     -3.5143512066 
  H48           7.4499679683     -1.8337896711     -4.4837506150 
  H49           7.7175779000      2.2326038576     -2.0825121224 
  H50           9.3504966574     -1.3917576201     -3.2866023372 
  H51          -2.0312612286     -0.8057360525      0.7810942792 
  H52          -1.5683790675     -2.3911472375      0.7863054446 
  H53          -2.8734275805     -1.9394481141     -0.1295392922 
  H54           1.2339131687     -3.2717375011     -4.3404471255 
  H55          12.4247210292     -2.6435723663      0.7621724382 
  H56          -1.1310513743      1.0026623760     -2.5250639484 
  H57          14.9934101368      2.7355664352      0.2245698394 
  H58          18.8051832658      0.6204444080      3.4729198599 
  H59          15.1865979253     -1.2326642038      4.3931096031 
  H60          10.5006793706      1.6163573580      1.3527324762 
  H61          19.9542069804     -1.5323726218      3.3054459118 
  H62          16.2659924980     -3.4219928988      4.3874622460 
  H63          10.5296257798     -4.4051969467      3.2779058952 
  H64           9.8048680227     -3.5670825793      4.6183849691 
  H65          11.5962278502     -3.3314835187      4.1850765796 
  H66          19.4038393720     -3.7769425246      2.6905889558 
   
 
  bond lengths (angstroms):
 
 O1      -C11     :   1.436074      O1      -C16     :   1.376719
 O2      -C15     :   1.224377      O3      -C27     :   1.519784
 O4      -C17     :   1.367996      O4      -H54     :   0.958804
 O5      -C22     :   1.363660      O5      -H56     :   0.972455
 O6      -C28     :   0.781019      O6      -C30     :   1.552968
 O7      -C31     :   1.380888      O7      -C41     :   1.421872
 O8      -C29     :   1.378088      O8      -H60     :   0.957779
 O9      -C33     :   1.325020      O10     -C42     :   1.361895
 O10     -H66     :   0.963147      C11     -C12     :   1.537437
 C11     -C13     :   1.533668      C11     -H43     :   1.080129
 C12     -C15     :   1.520419      C12     -H44     :   1.084410
 C12     -H45     :   1.098765      C13     -C20     :   1.377673
 C13     -C21     :   1.390668      C14     -C15     :   1.469514
 C14     -C16     :   1.378809      C14     -C17     :   1.398889
 C16     -C18     :   1.378098      C17     -C19     :   1.450389
 C18     -C22     :   1.393527      C18     -H46     :   1.072969
 C19     -C22     :   1.463709      C20     -C24     :   1.415083
 C20     -H47     :   1.084319      C21     -C25     :   1.406455
 C21     -H48     :   1.071844      C23     -C24     :   1.461843
 C23     -C25     :   1.471293      C24     -H49     :   1.042608
 C25     -H50     :   1.066840      C26     -H51     :   1.095769
 C26     -H52     :   1.095408      C26     -H53     :   1.098418
 C27     -C29     :   1.380374      C27     -C31     :   1.447437
 C28     -C29     :   1.597040      C28     -C30     :   1.276972
 C30     -C32     :   1.442087      C31     -C32     :   1.435474
 C32     -H55     :   1.086549      C33     -C34     :   1.089408
 C33     -C35     :   1.281402      C34     -C35     :   1.362447
 C35     -H57     :   1.071855      C36     -C37     :   1.468938
 C36     -C38     :   1.455683      C37     -C39     :   1.407511
 C37     -H58     :   1.076675      C38     -C40     :   1.413092
 C38     -H59     :   1.088929      C39     -C42     :   1.370432
 C39     -H61     :   1.100002      C40     -C42     :   1.404974
 C40     -H62     :   1.080248      C41     -H63     :   1.089515
 C41     -H64     :   1.109241      C41     -H65     :   1.106215
 
  bond lengths (bohr):
 
 O1      -C11     :   2.713786      O1      -C16     :   2.601622
 O2      -C15     :   2.313737      O3      -C27     :   2.871975
 O4      -C17     :   2.585137      O4      -H54     :   1.811877
 O5      -C22     :   2.576944      O5      -H56     :   1.837673
 O6      -C28     :   1.475912      O6      -C30     :   2.934685
 O7      -C31     :   2.609500      O7      -C41     :   2.686949
 O8      -C29     :   2.604208      O8      -H60     :   1.809939
 O9      -C33     :   2.503925      O10     -C42     :   2.573609
 O10     -H66     :   1.820084      C11     -C12     :   2.905336
 C11     -C13     :   2.898212      C11     -H43     :   2.041148
 C12     -C15     :   2.873175      C12     -H44     :   2.049238
 C12     -H45     :   2.076364      C13     -C20     :   2.603425
 C13     -C21     :   2.627982      C14     -C15     :   2.776978
 C14     -C16     :   2.605571      C14     -C17     :   2.643517
 C16     -C18     :   2.604228      C17     -C19     :   2.740838
 C18     -C22     :   2.633384      C18     -H46     :   2.027618
 C19     -C22     :   2.766009      C20     -C24     :   2.674120
 C20     -H47     :   2.049067      C21     -C25     :   2.657815
 C21     -H48     :   2.025491      C23     -C24     :   2.762483
 C23     -C25     :   2.780341      C24     -H49     :   1.970243
 C25     -H50     :   2.016035      C26     -H51     :   2.070704
 C26     -H52     :   2.070022      C26     -H53     :   2.075708
 C27     -C29     :   2.608529      C27     -C31     :   2.735260
 C28     -C29     :   3.017969      C28     -C30     :   2.413128
 C30     -C32     :   2.725150      C31     -C32     :   2.712652
 C32     -H55     :   2.053279      C33     -C34     :   2.058683
 C33     -C35     :   2.421499      C34     -C35     :   2.574652
 C35     -H57     :   2.025512      C36     -C37     :   2.775890
 C36     -C38     :   2.750842      C37     -C39     :   2.659811
 C37     -H58     :   2.034620      C38     -C40     :   2.670358
 C38     -H59     :   2.057778      C39     -C42     :   2.589741
 C39     -H61     :   2.078702      C40     -C42     :   2.655016
 C40     -H62     :   2.041373      C41     -H63     :   2.058884
 C41     -H64     :   2.096162      C41     -H65     :   2.090444
  
  bond angles:
 
 C16     -O1      -C11     : 114.905026  H54     -O4      -C17     : 106.978054
 H56     -O5      -C22     : 100.742918  C30     -O6      -C28     :  55.009685
 C41     -O7      -C31     : 122.188541  H60     -O8      -C29     : 104.131467
 H66     -O10     -C42     : 113.319109  C12     -C11     -O1      : 118.063492
 C13     -C11     -O1      : 114.350645  C13     -C11     -C12     : 116.302780
 H43     -C11     -O1      : 102.212686  H43     -C11     -C12     : 104.335927
 H43     -C11     -C13     :  97.233431  C15     -C12     -C11     : 110.755837
 H44     -C12     -C11     : 114.977233  H44     -C12     -C15     : 108.221545
 H45     -C12     -C11     : 107.121037  H45     -C12     -C15     : 105.283167
 H45     -C12     -H44     : 110.051536  C20     -C13     -C11     : 118.920610
 C21     -C13     -C11     : 120.847019  C21     -C13     -C20     : 111.226265
 C16     -C14     -C15     : 120.115942  C17     -C14     -C15     : 122.165726
 C17     -C14     -C16     : 117.075082  C12     -C15     -O2      : 122.549441
 C14     -C15     -O2      : 120.800298  C14     -C15     -C12     : 116.650100
 C14     -C16     -O1      : 123.464276  C18     -C16     -O1      : 117.611065
 C18     -C16     -C14     : 118.049684  C14     -C17     -O4      : 113.904238
 C19     -C17     -O4      : 120.747218  C19     -C17     -C14     : 123.892784
 C22     -C18     -C16     : 120.828036  H46     -C18     -C16     : 120.442625
 H46     -C18     -C22     : 118.618918  C22     -C19     -C17     : 103.214099
 C24     -C20     -C13     : 116.264920  H47     -C20     -C13     : 119.616793
 H47     -C20     -C24     : 118.803261  C25     -C21     -C13     : 118.617726
 H48     -C21     -C13     : 120.729141  H48     -C21     -C25     : 119.717949
 C18     -C22     -O5      : 112.172867  C19     -C22     -O5      : 124.204893
 C19     -C22     -C18     : 123.227918  C25     -C23     -C24     :  96.088592
 C23     -C24     -C20     : 127.471582  H49     -C24     -C20     : 106.671586
 H49     -C24     -C23     : 122.872129  C23     -C25     -C21     : 123.691205
 H50     -C25     -C21     : 108.897948  H50     -C25     -C23     : 123.773563
 H52     -C26     -H51     :  97.833306  H53     -C26     -H51     :  99.965170
 H53     -C26     -H52     :  98.110712  C29     -C27     -O3      : 121.657023
 C31     -C27     -O3      : 134.184759  C31     -C27     -C29     : 104.032147
 C29     -C28     -O6      : 159.074043  C30     -C28     -O6      :  94.919678
 C30     -C28     -C29     : 103.774432  C27     -C29     -O8      : 114.449402
 C28     -C29     -O8      : 125.342521  C28     -C29     -C27     : 118.706099
 C28     -C30     -O6      :  30.070637  C32     -C30     -O6      : 124.605949
 C32     -C30     -C28     : 108.763689  C27     -C31     -O7      : 112.204369
 C32     -C31     -O7      : 114.544339  C32     -C31     -C27     : 117.176803
 C31     -C32     -C30     : 114.931884  H55     -C32     -C30     : 112.360365
 H55     -C32     -C31     : 103.079643  C34     -C33     -O9      : 151.788251
 C35     -C33     -O9      :  98.416991  C35     -C33     -C34     :  69.614298
 C35     -C34     -C33     :  61.837133  C34     -C35     -C33     :  48.548569
 H57     -C35     -C33     : 106.356757  H57     -C35     -C34     : 134.400378
 C38     -C36     -C37     : 100.500514  C39     -C37     -C36     : 114.971518
 H58     -C37     -C36     : 119.851817  H58     -C37     -C39     : 116.082927
 C40     -C38     -C36     : 117.522584  H59     -C38     -C36     : 120.900871
 H59     -C38     -C40     : 113.191931  C42     -C39     -C37     : 116.957113
 H61     -C39     -C37     : 120.747196  H61     -C39     -C42     : 122.066180
 C42     -C40     -C38     : 115.966739  H62     -C40     -C38     : 123.539960
 H62     -C40     -C42     : 119.847689  H63     -C41     -O7      : 107.708334
 H64     -C41     -O7      : 107.885566  H64     -C41     -H63     : 104.547741
 H65     -C41     -O7      : 115.057629  H65     -C41     -H63     : 106.949067
 H65     -C41     -H64     : 113.998088  C39     -C42     -O10     : 120.146811
 C40     -C42     -O10     : 120.582944  C40     -C42     -C39     : 119.257399
 
  torsional angles:
 
 O1      -C11     -C12     -C15     : -40.467132
 O1      -C11     -C12     -H44     :  82.587230
 O1      -C11     -C12     -H45     :-154.778661
 O1      -C11     -C13     -C20     :  61.990197
 O1      -C11     -C13     -C21     :-153.741458
 O1      -C16     -C14     -C15     :  20.010070
 O1      -C16     -C14     -C17     :-168.983866
 O1      -C16     -C18     -C22     : 179.671617
 O1      -C16     -C18     -H46     :  -4.201511
 O2      -C15     -C12     -C11     :-150.728514
 O2      -C15     -C12     -H44     :  82.389732
 O2      -C15     -C12     -H45     : -35.265792
 O2      -C15     -C14     -C16     : 159.675527
 O2      -C15     -C14     -C17     : -10.859943
 O3      -C27     -C29     -O8      :  33.183131
 O3      -C27     -C29     -C28     :-133.589744
 O3      -C27     -C31     -O7      : -80.890182
 O3      -C27     -C31     -C32     : 143.555286
 O4      -C17     -C14     -C15     : -53.637158
 O4      -C17     -C14     -C16     : 135.555021
 O4      -C17     -C19     -C22     :-121.940858
 O5      -C22     -C18     -C16     :-178.439262
 O5      -C22     -C18     -H46     :   5.364545
 O5      -C22     -C19     -C17     : 156.216253
 O6      -C28     -C29     -O8      : -24.227249
 O6      -C28     -C29     -C27     : 140.978252
 O6      -C28     -C30     -C32     :-127.612417
 O6      -C30     -C28     -C29     :-170.525305
 O6      -C30     -C32     -C31     : -89.267427
 O6      -C30     -C32     -H55     :  28.189279
 O7      -C31     -C27     -C29     :  94.906033
 O7      -C31     -C32     -C30     : -87.806259
 O7      -C31     -C32     -H55     : 149.598353
 O8      -C29     -C27     -C31     :-143.276322
 O8      -C29     -C28     -C30     : 128.437772
 O9      -C33     -C34     -C35     :  68.753257
 O9      -C33     -C35     -C34     :-153.551286
 O9      -C33     -C35     -H57     :  70.916324
 O10     -C42     -C39     -C37     : 169.449061
 O10     -C42     -C39     -H61     : -16.019985
 O10     -C42     -C40     -C38     :-163.864529
 O10     -C42     -C40     -H62     :   7.250738
 C11     -O1      -C16     -C14     : -29.333905
 C11     -O1      -C16     -C18     : 161.601110
 C11     -C12     -C15     -C14     :  29.416654
 C11     -C13     -C20     -C24     : 110.527915
 C11     -C13     -C20     -H47     : -43.438586
 C11     -C13     -C21     -C25     :-118.036066
 C11     -C13     -C21     -H48     :  50.866909
 C12     -C11     -O1      -C16     :  40.249605
 C12     -C11     -C13     -C20     :-154.905074
 C12     -C11     -C13     -C21     : -10.636729
 C12     -C15     -C14     -C16     : -20.466932
 C12     -C15     -C14     -C17     : 168.997598
 C13     -C11     -O1      -C16     :-177.333027
 C13     -C11     -C12     -C15     : 177.835894
 C13     -C11     -C12     -H44     : -59.109744
 C13     -C11     -C12     -H45     :  63.524365
 C13     -C20     -C24     -C23     :   0.408352
 C13     -C20     -C24     -H49     :-160.230603
 C13     -C21     -C25     -C23     :  18.414337
 C13     -C21     -C25     -H50     : 177.550985
 C14     -C15     -C12     -H44     : -97.465099
 C14     -C15     -C12     -H45     : 144.879376
 C14     -C16     -C18     -C22     :  10.001280
 C14     -C16     -C18     -H46     :-173.871848
 C14     -C17     -O4      -H54     : -34.248248
 C14     -C17     -C19     -C22     :  43.440387
 C15     -C12     -C11     -H43     :  72.094755
 C15     -C14     -C16     -C18     :-170.969777
 C15     -C14     -C17     -C19     : 140.087704
 C16     -O1      -C11     -H43     : -73.484029
 C16     -C14     -C17     -C19     : -30.720117
 C16     -C18     -C22     -C19     :   8.502491
 C17     -C14     -C16     -C18     :   0.036288
 C17     -C19     -C22     -C18     : -31.561468
 C18     -C22     -O5      -H56     :-139.903800
 C19     -C17     -O4      -H54     : 132.504276
 C19     -C22     -O5      -H56     :  33.074605
 C19     -C22     -C18     -H46     :-167.693702
 C20     -C13     -C11     -H43     : -44.957775
 C20     -C13     -C21     -C25     :  28.709163
 C20     -C13     -C21     -H48     :-162.387861
 C20     -C24     -C23     -C25     :  38.146865
 C21     -C13     -C11     -H43     :  99.310570
 C21     -C13     -C20     -C24     : -36.933439
 C21     -C13     -C20     -H47     : 169.100059
 C21     -C25     -C23     -C24     : -46.869017
 C23     -C24     -C20     -H47     : 154.595948
 C23     -C25     -C21     -H48     :-150.603570
 C24     -C23     -C25     -H50     : 157.044028
 C25     -C23     -C24     -H49     :-164.070957
 C27     -C29     -O8      -H60     : -56.281557
 C27     -C29     -C28     -C30     : -66.356727
 C27     -C31     -O7      -C41     :-161.288901
 C27     -C31     -C32     -C30     :  46.738559
 C27     -C31     -C32     -H55     : -75.856829
 C28     -O6      -C30     -C32     :  65.683326
 C28     -C29     -O8      -H60     : 109.475666
 C28     -C29     -C27     -C31     :  49.950803
 C28     -C30     -C32     -C31     : -60.435362
 C28     -C30     -C32     -H55     :  57.021344
 C29     -C27     -C31     -C32     : -40.648500
 C29     -C28     -O6      -C30     : 153.407949
 C29     -C28     -C30     -C32     :  61.862278
 C31     -O7      -C41     -H63     : -64.011245
 C31     -O7      -C41     -H64     :-176.351955
 C31     -O7      -C41     -H65     :  55.138891
 C32     -C31     -O7      -C41     : -24.509138
 C33     -C34     -C35     -H57     :  70.182243
 C34     -C33     -C35     -H57     :-135.532390
 C36     -C37     -C39     -C42     : -31.519126
 C36     -C37     -C39     -H61     : 153.873355
 C36     -C38     -C40     -C42     :  20.820243
 C36     -C38     -C40     -H62     :-149.931087
 C37     -C36     -C38     -C40     : -56.963234
 C37     -C36     -C38     -H59     : 157.000517
 C37     -C39     -C42     -C40     : -11.846997
 C38     -C36     -C37     -C39     :  62.292706
 C38     -C36     -C37     -H58     :-151.968474
 C38     -C40     -C42     -C39     :  17.437323
 C39     -C42     -O10     -H66     : -16.083387
 C39     -C42     -C40     -H62     :-171.447409
 C40     -C42     -O10     -H66     : 165.230047
 C40     -C42     -C39     -H61     : 162.683957
 C42     -C39     -C37     -H58     :-178.587775
 C42     -C40     -C38     -H59     : 169.386496
 H43     -C11     -C12     -H44     :-164.850883
 H43     -C11     -C12     -H45     : -42.216774
 H47     -C20     -C24     -H49     :  -6.043007
 H48     -C21     -C25     -H50     :   8.533078
 H58     -C37     -C39     -H61     :   6.804707
 H59     -C38     -C40     -H62     :  -1.364834
 
  nuclear repulsion energy.......    4142.770902540 hartrees

Optimized geometry parameters for the compound Amb1153724 Conformation 01
  
Predicted energy change:  -9.6195E-02
  
 optimization summary- units are hartrees, bohr, and radians:
   #  var          coord        old geom  gradient    step   new geom 
 --- ----  ------------------  --------- --------- --------- ---------
   1    1           1-15-2-17   -1.31194 -0.014402   0.01128  -1.30067
   2    2          1-14-12-11    1.27087  0.005725   0.00043   1.27130
   3    3                1-14    2.72926  0.012773  -0.01156   2.71769
   4    4             1-14-12    1.73552 -0.013526   0.01204   1.74755
   5    5             1-14-16    1.96818  0.066423  -0.04129   1.92688
   6    6           1-14-16-6    2.56319  0.007977  -0.00799   2.55521
   7    7          1-14-16-37   -1.54574 -0.010385   0.00712  -1.53862
   8    8             1-14-35    1.94364  0.000751   0.00040   1.94404
   9    9                1-15    2.68329  0.026710  -0.02144   2.66184
  10   10              1-15-2    2.03288  0.023033  -0.01737   2.01551
  11   11             1-15-36    1.76785 -0.014334   0.01411   1.78196
  12   12           2-15-1-14   -1.67539 -0.013580   0.01429  -1.66110
  13   13          2-15-13-11    2.42712  0.008764  -0.01010   2.41702
  14   14                2-15    2.87017  0.056059  -0.05081   2.81936
  15   15             2-15-13    2.02913  0.048590  -0.04104   1.98809
  16   16                2-17    2.78873  0.075999  -0.06677   2.72196
  17   17             2-17-18    2.23696  0.041131  -0.04199   2.19497
  18   18          2-17-18-21   -3.09002 -0.008615   0.00461  -3.08541
  19   19          2-17-18-43    0.15454  0.007048  -0.00658   0.14796
  20   20          2-17-19-44   -0.05396 -0.006077   0.00451  -0.04944
  21   21                3-11    2.71413  0.009826  -0.00827   2.70586
  22   22             3-11-12    1.90897  0.017152  -0.01134   1.89762
  23   23          3-11-12-14    1.50631  0.008901  -0.00392   1.50239
  24   24          3-11-12-33   -2.73321  0.026623  -0.02413  -2.75735
  25   25          3-11-13-34   -0.18490  0.003941   0.00082  -0.18407
  26   26                3-39    1.81154 -0.005648   0.00405   1.81559
  27   27          4-12-11-13   -2.89565  0.025126  -0.00248  -2.89813
  28   28          4-12-11-32    1.25873 -0.028838   0.02183   1.28056
  29   29                4-12    2.70575  0.005212  -0.00501   2.70074
  30   30             4-12-11    2.03079  0.076656  -0.04961   1.98118
  31   31                4-40    1.84828  0.009400  -0.00385   1.84443
  32   32          5-13-11-12   -2.23543 -0.014212   0.00838  -2.22705
  33   33                5-13    2.69955  0.002810  -0.00235   2.69720
  34   34             5-13-11    1.89099 -0.003237   0.00390   1.89489
  35   35                5-41    1.81006 -0.005997   0.00429   1.81436
  36   36                6-16    2.70101 -0.004399   0.00405   2.70506
  37   37             6-16-14    2.10487  0.038002  -0.04483   2.06004
  38   38             6-16-38    1.84181 -0.017623   0.01703   1.85884
  39   39                6-42    1.82112  0.001108  -0.00080   1.82032
  40   40          7-27-23-20   -3.13962  0.008942  -0.00554   3.13802
  41   41          7-26-25-24    0.11038 -0.010906   0.00596   0.11634
  42   42                7-26    2.61424  0.011599  -0.00961   2.60463
  43   43             7-26-25    2.10645 -0.008386   0.00425   2.11070
  44   44          7-26-29-48   -0.14278 -0.008510   0.00610  -0.13668
  45   45                7-27    2.60709  0.020736  -0.01670   2.59039
  46   46             7-27-23    2.23523  0.027788  -0.01797   2.21726
  47   47             7-27-47    1.93289  0.011055  -0.00699   1.92590
  48   48          8-24-23-20    0.31798  0.006746  -0.00778   0.31019
  49   49                8-24    2.26572 -0.049168   0.02997   2.29569
  50   50             8-24-23    2.19555  0.059177  -0.03315   2.16240
  51   51          9-28-25-24    0.12923  0.031253  -0.02586   0.10336
  52   52                9-28    2.52436 -0.030375   0.02259   2.54695
  53   53             9-28-25    2.21997  0.113819  -0.07377   2.14620
  54   54          9-28-30-49   -0.24825 -0.004358   0.00763  -0.24062
  55   55                9-50    1.81799  0.000658  -0.00060   1.81740
  56   56         10-31-29-26    3.10212 -0.010773   0.01098   3.11310
  57   57               10-31    2.57518 -0.001380   0.00100   2.57618
  58   58            10-31-29    2.13776  0.051562  -0.03734   2.10041
  59   59               10-51    1.82221  0.000656  -0.00049   1.82172
  60   60             11-3-39    1.91342  0.009430  -0.00932   1.90409
  61   61          11-12-4-40    2.63652  0.001164  -0.00297   2.63355
  62   62          11-13-5-41   -2.19680  0.004271  -0.00520  -2.20200
  63   63               11-12    2.93695 -0.000651  -0.00127   2.93568
  64   64            11-12-14    1.78481 -0.014306   0.01239   1.79720
  65   65            11-12-33    1.95266  0.024711  -0.02162   1.93104
  66   66               11-13    3.05524  0.026102  -0.02263   3.03261
  67   67            11-13-15    2.04453  0.022442  -0.01448   2.03005
  68   68            11-13-34    1.85848  0.015870  -0.01288   1.84560
  69   69               11-32    2.04049 -0.012056   0.01002   2.05051
  70   70          12-14-1-15   -1.42553 -0.037365   0.02833  -1.39720
  71   71          12-11-3-39    2.78346  0.000629   0.00000   2.78346
  72   72             12-4-40    1.85722 -0.007257   0.00351   1.86073
  73   73            12-11-13    2.04558 -0.003389  -0.00250   2.04307
  74   74         12-11-13-15   -0.02618  0.018245  -0.01344  -0.03962
  75   75            12-11-32    1.79643 -0.020380   0.01979   1.81622
  76   76               12-14    2.86487 -0.026280   0.01460   2.87947
  77   77               12-33    2.08181  0.002420  -0.00205   2.07976
  78   78          13-15-1-14    0.60516  0.014505  -0.01159   0.59357
  79   79          13-15-2-17    2.78216  0.010202  -0.00641   2.77574
  80   80             13-5-41    1.87778 -0.002196   0.00217   1.87996
  81   81         13-11-12-14   -0.70650 -0.032736   0.02436  -0.68214
  82   82               13-15    3.01025  0.026724  -0.02121   2.98904
  83   83               13-34    2.05251 -0.007670   0.00642   2.05893
  84   84             14-1-15    2.17166  0.046515  -0.04066   2.13099
  85   85          14-1-15-36    2.54698 -0.007959   0.00965   2.55663
  86   86          14-16-6-42    2.73535  0.001268  -0.00095   2.73440
  87   87               14-16    2.97807  0.021245  -0.02371   2.95436
  88   88            14-16-37    1.88266 -0.005641   0.00734   1.89000
  89   89               14-35    2.07729  0.001868  -0.00158   2.07571
  90   90          15-1-14-16    2.69222  0.003731   0.01293   2.70515
  91   91          15-1-14-35    0.63758  0.012089  -0.00349   0.63408
  92   92             15-2-17    2.20838  0.044461  -0.04023   2.16816
  93   93          15-2-17-18    2.84544 -0.001977   0.00217   2.84761
  94   94               15-36    2.06367  0.000046  -0.00003   2.06364
  95   95             16-6-42    1.83753 -0.009082   0.00898   1.84651
  96   96               16-37    2.05656 -0.008182   0.00685   2.06341
  97   97               16-38    2.04319 -0.013785   0.01147   2.05466
  98   98               17-18    2.71745  0.019585  -0.01827   2.69919
  99   99            17-18-21    2.18880  0.025982  -0.02238   2.16642
 100  100         17-18-21-20    0.05933 -0.001723   0.00087   0.06020
 101  101         17-18-21-45   -3.03753  0.008498  -0.00846  -3.04600
 102  102            17-18-43    2.03250 -0.014082   0.01508   2.04758
 103  103               17-19    2.61568 -0.020492   0.01513   2.63081
 104  104            17-19-22    2.18630  0.018312  -0.01901   2.16728
 105  105         17-19-22-20    0.05762 -0.004652   0.00237   0.05999
 106  106         17-19-22-46   -2.87748  0.018169  -0.01731  -2.89479
 107  107            17-19-44    1.94970 -0.037731   0.03487   1.98457
 108  108            18-17-19    1.87909 -0.076487   0.06158   1.94066
 109  109         18-17-19-22   -0.14217 -0.003168   0.00408  -0.13809
 110  110         18-21-20-22   -0.14026 -0.001318   0.00279  -0.13747
 111  111               18-21    2.76599  0.066619  -0.05818   2.70782
 112  112            18-21-20    2.17822  0.053488  -0.03609   2.14212
 113  113            18-21-45    2.07201  0.022542  -0.01437   2.05764
 114  114               18-43    2.02156 -0.013013   0.01070   2.03226
 115  115         19-17-18-21    0.08841  0.008974  -0.00768   0.08073
 116  116         19-22-20-21    0.09192  0.008848  -0.00790   0.08402
 117  117               19-22    2.70313  0.043325  -0.03668   2.66646
 118  118            19-22-20    2.26786  0.103787  -0.07273   2.19513
 119  119            19-22-46    2.15912  0.057182  -0.03882   2.12029
 120  120               19-44    1.99810 -0.022523   0.01829   2.01639
 121  121               20-21    2.71038  0.018849  -0.01476   2.69562
 122  122               20-22    2.60569 -0.024835   0.02116   2.62686
 123  123               20-23    3.07304  0.075558  -0.07288   3.00016
 124  124            20-23-24    2.20830  0.050547  -0.03595   2.17235
 125  125         20-23-24-25   -2.82481  0.011120  -0.00878  -2.83359
 126  126            20-23-27    2.16489  0.037890  -0.02511   2.13978
 127  127            21-20-23    2.35926  0.083422  -0.06323   2.29603
 128  128         21-23-20-22   -3.04213  0.007608  -0.00792  -3.05005
 129  129         21-20-23-24   -2.49918  0.008695  -0.00869  -2.50786
 130  130         21-20-23-27    0.52547 -0.003076   0.00224   0.52771
 131  131               21-45    2.02045 -0.014004   0.01151   2.03196
 132  132            22-20-23    2.06942  0.043000  -0.02656   2.04285
 133  133               22-46    1.93821 -0.052365   0.04103   1.97924
 134  134          23-27-7-26   -0.21512 -0.003881   0.00240  -0.21272
 135  135               23-24    2.88935  0.026356  -0.02343   2.86592
 136  136            23-24-25    2.10708  0.087138  -0.05757   2.04951
 137  137         23-24-25-26   -0.43861 -0.019652   0.01698  -0.42163
 138  138               23-27    2.55338  0.002317  -0.00147   2.55191
 139  139               24-25    2.84070  0.005638  -0.00535   2.83535
 140  140            24-25-26    2.01085 -0.040055   0.02686   2.03772
 141  141         24-25-26-29   -2.91582  0.014899  -0.01196  -2.92778
 142  142          25-26-7-27    0.20416  0.005896  -0.00524   0.19892
 143  143          25-28-9-50   -3.00766  0.001552  -0.00127  -3.00892
 144  144               25-26    2.59763 -0.030733   0.02601   2.62364
 145  145            25-26-29    2.09999 -0.027529   0.02288   2.12287
 146  146         25-26-29-31   -0.17636  0.002438   0.00207  -0.17429
 147  147               25-28    2.68261  0.012904  -0.01105   2.67156
 148  148            25-28-30    2.15349  0.073748  -0.04569   2.10780
 149  149         25-28-30-31   -0.27782 -0.004511   0.00757  -0.27025
 150  150             26-7-27    2.10014  0.019305  -0.01315   2.08699
 151  151          26-7-27-47    2.91708 -0.002295   0.00240   2.91948
 152  152            26-25-28    2.02514 -0.034026   0.01877   2.04391
 153  153         26-25-28-30    0.13695  0.007031  -0.00707   0.12987
 154  154               26-29    2.65256  0.018474  -0.01295   2.63961
 155  155            26-29-31    2.10475  0.028038  -0.02102   2.08373
 156  156         26-29-31-30    0.03163 -0.001909  -0.00077   0.03087
 157  157            26-29-48    2.11703  0.006601  -0.00270   2.11433
 158  158          27-7-26-29   -3.05095 -0.023389   0.01496  -3.03598
 159  159               27-47    2.03359 -0.006755   0.00559   2.03918
 160  160             28-9-50    1.95342  0.007514  -0.00883   1.94459
 161  161         28-25-26-29    0.09192 -0.003010   0.00082   0.09274
 162  162               28-30    2.60157 -0.041816   0.03094   2.63251
 163  163            28-30-31    2.05098 -0.046099   0.02933   2.08031
 164  164         28-30-31-29    0.18614 -0.005007   0.00051   0.18665
 165  165            28-30-49    2.13472  0.007785  -0.01071   2.12401
 166  166         29-31-10-51   -2.92779  0.001176  -0.00156  -2.92935
 167  167               29-31    2.61695 -0.000748   0.00070   2.61765
 168  168            29-31-30    2.09632  0.006014  -0.00305   2.09327
 169  169               29-48    2.02238 -0.010376   0.00854   2.03092
 170  170               30-31    2.58760 -0.048202   0.03604   2.62364
 171  171               30-49    2.05211 -0.000380   0.00025   2.05235
 172  172            31-10-51    1.92607  0.004796  -0.00493   1.92115
 173  173          37-6-16-38   -1.87581  0.027143  -0.02872  -1.90453
  
center of mass moved by:
     x:    -1.1044E-02     y:    -2.6743E-02     z:    -4.9110E-03
  
after reorientation, center of mass moved by:
     x:    -3.5527E-15     y:    -1.1102E-15     z:    -8.8818E-16
  
  new geometry: 
                                      bohr
  atom               x                 y                 z
  O1           10.8573274398     -8.4360721145      2.2680561994 
  O2           13.8672507825     -7.6341402888      5.7014975505 
  O3           11.8168531134    -15.5177853051      2.6454344444 
  O4            8.0141089764    -13.9417594358     -0.5155994763 
  O5           16.6730458146    -11.5886677382      1.5894431746 
  O6            4.3395594991    -10.8797198755      1.4748427571 
  O7           14.9250240144      7.5199776780      9.5977906660 
  O8           10.9897906995      4.5063366860      4.0108135198 
  O9           11.3861307379      9.0508301237      1.3478733784 
  O10          14.5703819839     15.7567145495      6.0343960979 
  C11          12.3564986234    -13.2917951047      1.2047918740 
  C12           9.8222495888    -12.1123429116      0.3077353868 
  C13          14.2427480144    -11.4933462451      2.7553919874 
  C14           9.0569859238    -10.4544403883      2.5341806806 
  C15          13.3683780559     -8.6587520516      3.1227187561 
  C16           6.3048202844     -9.3810332051      2.5744013027 
  C17          14.0253979790     -4.9814407253      6.2907466437 
  C18          13.8589800222     -3.9010775066      8.7586852850 
  C19          14.4281791495     -3.1288477130      4.4667942779 
  C20          13.9783097931      0.6097104068      7.2987781316 
  C21          13.9001530708     -1.2400210960      9.2580495223 
  C22          14.3426515018     -0.5078605072      4.9495945155 
  C23          13.9225697441      3.6079842051      7.3892563783 
  C24          12.6007796355      5.2645441757      5.4599596150 
  C25          13.3422786142      7.9993929327      5.3600614040 
  C26          14.3726014579      9.0242339406      7.5444658840 
  C27          14.8752007761      4.9424602913      9.3447385668 
  C28          12.8255397895      9.6834942271      3.3515699421 
  C29          14.6884580302     11.6285746405      7.8363446449 
  C30          13.6018610766     12.1962564650      3.4674811008 
  C31          14.3332141691     13.2044627910      5.7766185829 
  H32          13.2695532857    -13.8901829321     -0.5309675589 
  H33          10.1262127633    -10.8972267337     -1.3525417617 
  H34          14.3308050043    -12.2817310462      4.6553585962 
  H35           9.3312754707    -11.4832938474      4.3159776746 
  H36          14.3993668414     -7.5330551218      1.7340227071 
  H37           5.8197757357     -8.9155686912      4.5252317645 
  H38           6.2039926682     -7.5360292324      1.6758265601 
  H39          13.2954455755    -16.5705434016      2.6882935639 
  H40           6.3482055037    -13.2221824343     -0.1856122336 
  H41          17.8816917955    -12.0319177330      2.8679543795 
  H42           2.7941142385    -10.3231774768      2.2593370640 
  H43          13.8581869194     -5.1796296792     10.3383663448 
  H44          14.6981946264     -3.8651707581      2.6091770624 
  H45          13.9338179944     -0.6373014723     11.1982739962 
  H46          14.2448116276      0.8116923540      3.4776617405 
  H47          15.7439360986      4.0543663814     10.9617905367 
  H48          15.1066162394     12.4390282742      9.6509925424 
  H49          13.4400306348     13.4505524586      1.8510953301 
  H50          11.4213046549     10.3435081107      0.0708959230 
  H51          13.9240144104     16.5975036029      4.5531976143 
   
                                   angstroms
  atom               x                 y                 z
  O1            5.7454502513     -4.4641771116      1.2002036535 
  O2            7.3382330906     -4.0398130649      3.0171025711 
  O3            6.2532093710     -8.2116583455      1.3999036206 
  O4            4.2408838352     -7.3776613719     -0.2728434928 
  O5            8.8229958797     -6.1324588706      0.8410971059 
  O6            2.2963959918     -5.7572998180      0.7804531766 
  O7            7.8979825791      3.9794008129      5.0789320945 
  O8            5.8155467896      2.3846506784      2.1224311114 
  O9            6.0252809057      4.7894930403      0.7132638749 
  O10           7.7103140985      8.3380942567      3.1932648960 
  C11           6.5387774768     -7.0337150600      0.6375484035 
  C12           5.1977106412     -6.4095758382      0.1628465536 
  C13           7.5369376684     -6.0820169087      1.4580906466 
  C14           4.7927505494     -5.5322516052      1.3410306642 
  C15           7.0742410126     -4.5820142597      1.6524716015 
  C16           3.3363672127     -4.9642289859      1.3623145009 
  C17           7.4219209829     -2.6360649088      3.3289197628 
  C18           7.3338563927     -2.0643613141      4.6348966494 
  C19           7.6350635992     -1.6557149058      2.3637257372 
  C20           7.3970029880      0.3226448525      3.8623470539 
  C21           7.3556442317     -0.6561909049      4.8991488237 
  C22           7.5898043172     -0.2687482067      2.6192126203 
  C23           7.3675066244      1.9092630183      3.9102260801 
  C24           6.6680454214      2.7858768031      2.8892862002 
  C25           7.0604297828      4.2330964402      2.8364223435 
  C26           7.6056531514      4.7754189463      3.9923594135 
  C27           7.8716172568      2.6154373514      4.9450226904 
  C28           6.7869833728      5.1242844659      1.7735744338 
  C29           7.7727972514      6.1535766938      4.1468150020 
  C30           7.1977949062      6.4539809783      1.8349119774 
  C31           7.5848102958      6.9875007899      3.0568549096 
  H32           7.0219451963     -7.3503682615     -0.2809759318 
  H33           5.3585610261     -5.7665640484     -0.7157342770 
  H34           7.5835354207     -6.4992121788      2.4635096772 
  H35           4.9378983268     -6.0766974090      2.2839170277 
  H36           7.6198167824     -3.9863210982      0.9176052996 
  H37           3.0796926913     -4.7179157727      2.3946495234 
  H38           3.2830115360     -3.9878949297      0.8868092248 
  H39           7.0356468060     -8.7687539387      1.4225836900 
  H40           3.3593256820     -6.9968776213     -0.0982217641 
  H41           9.4625837887     -6.3670166665      1.5176560993 
  H42           1.4785815794     -5.4627902638      1.1955896858 
  H43           7.3334367008     -2.7409419866      5.4708278666 
  H44           7.7779496362     -2.0453602810      1.3807170404 
  H45           7.3734589421     -0.3372454156      5.9258713991 
  H46           7.5380296854      0.4295290959      1.8402993400 
  H47           8.3313321916      2.1454782933      5.8007297416 
  H48           7.9940770462      6.5824502872      5.1070853151 
  H49           7.1121579244      7.1177258338      0.9795574637 
  H50           6.0438941410      5.4735487719      0.0375165068 
  H51           7.3682711088      8.7830206628      2.4094484137 
   
Bond lengths (angstroms):
 
 O1      -C14     :   1.438142      O1      -C15     :   1.408587
 O2      -C15     :   1.491942      O2      -C17     :   1.440397
 O3      -C11     :   1.431882      O3      -H39     :   0.960770
 O4      -C12     :   1.429172      O4      -H40     :   0.976030
 O5      -C13     :   1.427295      O5      -H41     :   0.960116
 O6      -C16     :   1.431455      O6      -H42     :   0.963273
 O7      -C26     :   1.378311      O7      -C27     :   1.370775
 O8      -C24     :   1.214826      O9      -C28     :   1.347789
 O9      -H50     :   0.961724      O10     -C31     :   1.363254
 O10     -H51     :   0.964013      C11     -C12     :   1.553497
 C11     -C13     :   1.604787      C11     -H32     :   1.085084
 C12     -C14     :   1.523748      C12     -H33     :   1.100564
 C13     -C15     :   1.581733      C13     -H34     :   1.089537
 C14     -C16     :   1.563379      C14     -H35     :   1.098419
 C15     -H36     :   1.092031      C16     -H37     :   1.091910
 C16     -H38     :   1.087281      C17     -C18     :   1.428347
 C17     -C19     :   1.392162      C18     -C21     :   1.432916
 C18     -H43     :   1.075427      C19     -C22     :   1.411027
 C19     -H44     :   1.067027      C20     -C21     :   1.426460
 C20     -C22     :   1.390072      C20     -C23     :   1.587614
 C21     -H45     :   1.075269      C22     -H46     :   1.047367
 C23     -C24     :   1.516580      C23     -C27     :   1.350412
 C24     -C25     :   1.500402      C25     -C26     :   1.388371
 C25     -C28     :   1.413731      C26     -C29     :   1.396822
 C27     -H47     :   1.079089      C28     -C30     :   1.393062
 C29     -C31     :   1.385201      C29     -H48     :   1.074717
 C30     -C31     :   1.388369      C30     -H49     :   1.086058
 
Bond lengths (bohr):
 
 O1      -C14     :   2.717694      O1      -C15     :   2.661843
 O2      -C15     :   2.819362      O2      -C17     :   2.721955
 O3      -C11     :   2.705864      O3      -H39     :   1.815591
 O4      -C12     :   2.700744      O4      -H40     :   1.844429
 O5      -C13     :   2.697197      O5      -H41     :   1.814356
 O6      -C16     :   2.705058      O6      -H42     :   1.820322
 O7      -C26     :   2.604631      O7      -C27     :   2.590389
 O8      -C24     :   2.295689      O9      -C28     :   2.546952
 O9      -H50     :   1.817395      O10     -C31     :   2.576177
 O10     -H51     :   1.821721      C11     -C12     :   2.935683
 C11     -C13     :   3.032609      C11     -H32     :   2.050512
 C12     -C14     :   2.879467      C12     -H33     :   2.079765
 C13     -C15     :   2.989043      C13     -H34     :   2.058926
 C14     -C16     :   2.954359      C14     -H35     :   2.075711
 C15     -H36     :   2.063640      C16     -H37     :   2.063411
 C16     -H38     :   2.054664      C17     -C18     :   2.699185
 C17     -C19     :   2.630805      C18     -C21     :   2.707819
 C18     -H43     :   2.032262      C19     -C22     :   2.666456
 C19     -H44     :   2.016388      C20     -C21     :   2.695619
 C20     -C22     :   2.626856      C20     -C23     :   3.000157
 C21     -H45     :   2.031963      C22     -H46     :   1.979237
 C23     -C24     :   2.865921      C23     -C27     :   2.551910
 C24     -C25     :   2.835348      C25     -C26     :   2.623640
 C25     -C28     :   2.671564      C26     -C29     :   2.639612
 C27     -H47     :   2.039183      C28     -C30     :   2.632505
 C29     -C31     :   2.617650      C29     -H48     :   2.030921
 C30     -C31     :   2.623637      C30     -H49     :   2.052352
  
Bond angles:
 
 C15     -O1      -C14     : 122.096953  C17     -O2      -C15     : 124.226163
 H39     -O3      -C11     : 109.096550  H40     -O4      -C12     : 106.611808
 H41     -O5      -C13     : 107.713563  H42     -O6      -C16     : 105.797509
 C27     -O7      -C26     : 119.575553  H50     -O9      -C28     : 111.416842
 H51     -O10     -C31     : 110.073579  C12     -C11     -O3      : 108.725757
 C13     -C11     -O3      : 109.857525  C13     -C11     -C12     : 117.059535
 H32     -C11     -O3      : 107.423049  H32     -C11     -C12     : 104.061983
 H32     -C11     -C13     : 109.203569  C11     -C12     -O4      : 113.513033
 C14     -C12     -O4      : 116.602563  C14     -C12     -C11     : 102.972049
 H33     -C12     -O4      : 104.491943  H33     -C12     -C11     : 110.640463
 H33     -C12     -C14     : 108.645030  C11     -C13     -O5      : 108.569371
 C15     -C13     -O5      : 110.500583  C15     -C13     -C11     : 116.313454
 H34     -C13     -O5      : 110.294072  H34     -C13     -C11     : 105.744892
 H34     -C13     -C15     : 105.202578  C12     -C14     -O1      : 100.127341
 C16     -C14     -O1      : 110.402363  C16     -C14     -C12     : 117.858987
 H35     -C14     -O1      : 111.385236  H35     -C14     -C12     : 110.073439
 H35     -C14     -C16     : 106.947888  O2      -C15     -O1      : 115.480234
 C13     -C15     -O1      : 108.410896  C13     -C15     -O2      : 113.908976
 H36     -C15     -O1      : 102.098675  H36     -C15     -O2      : 109.200113
 H36     -C15     -C13     : 106.765911  C14     -C16     -O6      : 118.031795
 H37     -C16     -O6      : 109.785634  H37     -C16     -C14     : 108.289148
 H38     -C16     -O6      : 106.503675  H38     -C16     -C14     : 111.470105
 H38     -C16     -H37     : 101.500467  C18     -C17     -O2      : 125.762234
 C19     -C17     -O2      : 123.030392  C19     -C17     -C18     : 111.191797
 C21     -C18     -C17     : 124.126506  H43     -C18     -C17     : 117.317484
 H43     -C18     -C21     : 118.354293  C22     -C19     -C17     : 124.176266
 H44     -C19     -C17     : 113.707470  H44     -C19     -C22     : 122.008496
 C22     -C20     -C21     : 111.228586  C23     -C20     -C21     : 131.552818
 C23     -C20     -C22     : 117.046944  C20     -C21     -C18     : 122.734714
 H45     -C21     -C18     : 117.894083  H45     -C21     -C20     : 119.340588
 C20     -C22     -C19     : 125.771888  H46     -C22     -C19     : 121.483945
 H46     -C22     -C20     : 111.998286  C24     -C23     -C20     : 124.466500
 C27     -C23     -C20     : 122.600491  C27     -C23     -C24     : 112.690593
 C23     -C24     -O8      : 123.896362  C25     -C24     -O8      : 118.675421
 C25     -C24     -C23     : 117.428101  C26     -C25     -C24     : 116.752574
 C28     -C25     -C24     : 125.728226  C28     -C25     -C26     : 117.107474
 C25     -C26     -O7      : 120.934203  C29     -C26     -O7      : 117.210702
 C29     -C26     -C25     : 121.631512  C23     -C27     -O7      : 127.039911
 H47     -C27     -O7      : 110.346099  H47     -C27     -C23     : 122.611746
 C25     -C28     -O9      : 122.968120  C30     -C28     -O9      : 116.002001
 C30     -C28     -C25     : 120.768087  C31     -C29     -C26     : 119.388717
 H48     -C29     -C26     : 121.142190  H48     -C29     -C31     : 119.391085
 C31     -C30     -C28     : 119.193187  H49     -C30     -C28     : 121.696569
 H49     -C30     -C31     : 118.704826  C29     -C31     -O10     : 120.344910
 C30     -C31     -O10     : 119.632795  C30     -C31     -C29     : 119.935442
 
Torsional angles:
 
 O1      -C14     -C12     -O4      :-162.183283
 O1      -C14     -C12     -C11     :  72.839869
 O1      -C14     -C12     -H33     : -44.514651
 O1      -C14     -C16     -O6      : 146.402661
 O1      -C14     -C16     -H37     : -88.156443
 O1      -C14     -C16     -H38     :  22.675755
 O1      -C15     -O2      -C17     : -74.522727
 O1      -C15     -C13     -O5      : 132.775012
 O1      -C15     -C13     -C11     :   8.429285
 O1      -C15     -C13     -H34     :-108.191461
 O2      -C15     -O1      -C14     : -95.174022
 O2      -C15     -C13     -O5      : -97.169125
 O2      -C15     -C13     -C11     : 138.485147
 O2      -C15     -C13     -H34     :  21.864401
 O2      -C17     -C18     -C21     :-176.780778
 O2      -C17     -C18     -H43     :   8.477637
 O2      -C17     -C19     -C22     : 173.449386
 O2      -C17     -C19     -H44     :  -2.832956
 O3      -C11     -C12     -O4      : -40.886671
 O3      -C11     -C12     -C14     :  86.080638
 O3      -C11     -C12     -H33     :-157.984414
 O3      -C11     -C13     -O5      : 107.803885
 O3      -C11     -C13     -C15     :-126.865832
 O3      -C11     -C13     -H34     : -10.546595
 O4      -C12     -C11     -C13     :-166.050769
 O4      -C12     -C11     -H32     :  73.370602
 O4      -C12     -C14     -C16     : -42.515999
 O4      -C12     -C14     -H35     :  80.453102
 O5      -C13     -C11     -C12     :-127.600329
 O5      -C13     -C11     -H32     :  -9.770869
 O5      -C13     -C15     -H36     :  23.446002
 O6      -C16     -C14     -C12     :  32.273657
 O6      -C16     -C14     -H35     : -92.261714
 O7      -C26     -C25     -C24     :   6.665559
 O7      -C26     -C25     -C28     : 179.728797
 O7      -C26     -C29     -C31     : 175.400300
 O7      -C26     -C29     -H48     :  -7.831213
 O7      -C27     -C23     -C20     : 179.795470
 O7      -C27     -C23     -C24     :  -5.630888
 O8      -C24     -C23     -C20     :  17.772847
 O8      -C24     -C23     -C27     :-156.682020
 O8      -C24     -C25     -C26     : 155.723418
 O8      -C24     -C25     -C28     : -16.666471
 O9      -C28     -C25     -C24     :   5.922264
 O9      -C28     -C25     -C26     :-166.443499
 O9      -C28     -C30     -C31     : 158.808928
 O9      -C28     -C30     -H49     : -13.786390
 O10     -C31     -C29     -C26     : 178.367611
 O10     -C31     -C29     -H48     :   1.541935
 O10     -C31     -C30     -C28     :-165.929306
 O10     -C31     -C30     -H49     :   6.888917
 C11     -C12     -O4      -H40     : 150.891309
 C11     -C12     -C14     -C16     :-167.492847
 C11     -C12     -C14     -H35     : -44.523746
 C11     -C13     -O5      -H41     :-126.165162
 C11     -C13     -C15     -H36     :-100.899725
 C12     -C11     -O3      -H39     : 159.480631
 C12     -C11     -C13     -C15     :  -2.270045
 C12     -C11     -C13     -H34     : 114.049191
 C12     -C14     -O1      -C15     : -80.053649
 C12     -C14     -C16     -H37     : 157.714552
 C12     -C14     -C16     -H38     : -91.453249
 C13     -C11     -O3      -H39     : -71.237575
 C13     -C11     -C12     -C14     : -39.083460
 C13     -C11     -C12     -H33     :  76.851488
 C13     -C15     -O1      -C14     :  34.009031
 C13     -C15     -O2      -C17     : 159.038299
 C14     -O1      -C15     -H36     : 146.484144
 C14     -C12     -O4      -H40     :  31.439986
 C14     -C12     -C11     -H32     :-159.662089
 C14     -C16     -O6      -H42     : 156.669395
 C15     -O1      -C14     -C16     : 154.993565
 C15     -O1      -C14     -H35     :  36.330270
 C15     -O2      -C17     -C18     : 163.156118
 C15     -O2      -C17     -C19     : -18.407974
 C15     -C13     -O5      -H41     : 105.163491
 C15     -C13     -C11     -H32     : 115.559415
 C16     -C14     -C12     -H33     :  75.152633
 C17     -O2      -C15     -H36     :  39.795779
 C17     -C18     -C21     -C20     :   3.449104
 C17     -C18     -C21     -H45     :-174.522786
 C17     -C19     -C22     -C20     :   3.437270
 C17     -C19     -C22     -H46     :-165.859221
 C18     -C17     -C19     -C22     :  -7.911807
 C18     -C17     -C19     -H44     : 175.805851
 C18     -C21     -C20     -C22     :  -7.876207
 C18     -C21     -C20     -C23     : 177.134855
 C19     -C17     -C18     -C21     :   4.625603
 C19     -C17     -C18     -H43     :-170.115982
 C19     -C22     -C20     -C21     :   4.814005
 C19     -C22     -C20     -C23     :-179.394898
 C20     -C21     -C18     -H43     : 178.140056
 C20     -C22     -C19     -H44     : 179.422595
 C20     -C23     -C24     -C25     :-162.352965
 C20     -C23     -C27     -H47     :   0.394245
 C21     -C20     -C22     -H46     : 174.978389
 C21     -C20     -C23     -C24     :-143.690012
 C21     -C20     -C23     -C27     :  30.235371
 C22     -C20     -C21     -H45     : 170.067539
 C22     -C20     -C23     -C24     :  41.555236
 C22     -C20     -C23     -C27     :-144.519381
 C23     -C20     -C21     -H45     :  -4.921399
 C23     -C20     -C22     -H46     :  -9.230513
 C23     -C24     -C25     -C26     : -24.157553
 C23     -C24     -C25     -C28     : 163.452557
 C23     -C27     -O7      -C26     : -12.188159
 C24     -C23     -C27     -H47     : 174.967888
 C24     -C25     -C26     -C29     :-167.749459
 C24     -C25     -C28     -C30     : 179.807046
 C25     -C24     -C23     -C27     :  23.192168
 C25     -C26     -O7      -C27     :  11.397298
 C25     -C26     -C29     -C31     :  -9.985808
 C25     -C26     -C29     -H48     : 166.782678
 C25     -C28     -O9      -H50     :-172.398596
 C25     -C28     -C30     -C31     : -15.484164
 C25     -C28     -C30     -H49     : 171.920519
 C26     -O7      -C27     -H47     : 167.273907
 C26     -C25     -C28     -C30     :   7.441283
 C26     -C29     -C31     -C30     :   1.768475
 C27     -O7      -C26     -C29     :-173.949011
 C28     -C25     -C26     -C29     :   5.313779
 C28     -C30     -C31     -C29     :  10.694164
 C29     -C31     -O10     -H51     :-167.839221
 C29     -C31     -C30     -H49     :-176.487613
 C30     -C28     -O9      -H50     :  13.446679
 C30     -C31     -O10     -H51     :   8.770192
 C30     -C31     -C29     -H48     :-175.057201
 H32     -C11     -O3      -H39     :  47.439706
 H32     -C11     -C12     -H33     : -43.727141
 H32     -C11     -C13     -H34     :-128.121349
 H33     -C12     -O4      -H40     : -88.477538
 H33     -C12     -C14     -H35     :-161.878265
 H34     -C13     -O5      -H41     : -10.733621
 H34     -C13     -C15     -H36     : 142.479529
 H35     -C14     -C16     -H37     :  33.179182
 H35     -C14     -C16     -H38     : 144.011380
 H37     -C16     -O6      -H42     :  31.963989
 H38     -C16     -O6      -H42     : -77.157567
 H43     -C18     -C21     -H45     :   0.168167
 H44     -C19     -C22     -H46     :  10.126104
 
Nuclear repulsion energy.......    2880.237846246 hartrees
 
